# Supplementary material for: QTL mapping of the production of wine aroma compounds by yeast
Source: BMC Genomics. 2012 Oct 30;13:573. doi: 10.1186/1471-2164-13-573 (PMC3575298; doi:10.1186/1471-2164-13-573)
Supplement: Additional file 4: Table S4 — Primers used in this study. [file 1471-2164-13-573-S4.xls]

## Sheet: TS4_primer
Table S2 Primers used in this study
Primers used for allelic replacement
gene	function	name	3'-5' sequence
PDR8	kanMX insert	pdr8_ir_Fw	AAAAGAAATTTTATAAACAATATCATTTCGATTTATAAAAgcttgccttgtccccgccgg
		pdr8_ir_Rv	GGGACGAAAAAATCCATGTAAAAAAATACATCAATCATtcgacactggatggcggcgtta
	PDR8-kanMX insert	pdr8_Afw	CAACAATGACTCAGAAATCATGAAG
		pdr8_Drv	ATAATAGGAGACAATTTCCCTCACC
Primers used for QPCR
gene		name	3'-5' sequence
QDR2		QDR2fw	AGTCATATAATAGAGAAACTGCAGACA
		QDR2rv	CTATTGTGGAGAAAAACCCAGTGAA
GPH1		GPH1fw	ACCAATGATATGATAACCGAAGAAC
		GPH1rv	GACTTGATGCTTATTCCATAACG
YMR315w		YMR315wfw	ATGTCGACTACATTGACGCTTTG
		YMR315wrv	GTGGATTCTGCTATCTTGACAATCT
PDR15		PDR15fw	ATATCAGAGACGTAGAGGAACGAAA
		PDR15rv	GAGTGTTCTAGCCAACTCATGC
UBC6		UBC6_q_fw	GGCTACAAAGCAGGCTCACAA
		UBC6_q_rv	TGGAGGGTTTTCCACCATCA
SCR1		SCR1_Cfw	TCTGGTGCGGCAAGGTAGTT
		SCR1_Crv	CACCTTTGCTGACGCTGGAT
