# Supplementary material for: QTL mapping of the production of wine aroma compounds by yeast
Source: BMC Genomics. 2012 Oct 30;13:573. doi: 10.1186/1471-2164-13-573 (PMC3575298; doi:10.1186/1471-2164-13-573)
Supplement: Additional file 5 — Sequenced used for McDonald Kreitman test. [file 1471-2164-13-573-S5.txt]

Sequences of ABZ1 alleles used for the McDonald Kreitman test (Data from SGD http://www.yeastgenome.org)
>YNR033W_MIT_Saccahromycesparadoxus_c258_1
ATGCTGTCCGATACAATCGACGTAAAACAGCAACAGCGACAACAACATTATCATGTCCTTTTCATCGACTCTTACG
ATTCGTTCACCTACAATGTGGTGAGGCTAATTGAGCAACAAACTAACATCTCACCAGAAGTCAACGCCGTGCACGT
GACAACGATACATAGTGATACGTTCCAGTCTATGGGCCAATTACTACCGCTTTTGCCGCTCTTTGATGCTATTGTT
GTTGGCCCAGGGCCTGGGAATCCTAACAATGGTGCACAAGATATGGGCATAATATCTGAACTTTTCGAAAATGCCG
ATGGAAATTTAGATGATGTTCCAATATTGGGTATATGTCTTGGATTCCAAGCAATGTGCTTGGCGCAAGGTGCTGT
TGTTAGTGAGTTAAATACTATCAAGCATGGGCAAGTGTATGAAATGCACTTAAACGATGCAGCCAAAACGTGTGGC
CTTTTTAGTGGCTATCCCGATACGTTCAAATCTACGAGGTACCATTCATTGCACGTCAATGCCGAAGGCATTGAAA
ACCTTTTGCCCTTGTGCTCGACTGAAGATGAGAACGGCGTTCTTTTGATGAGTGCTCAAACTAAAAATAAGCCATG
GTTTGGCGTACAGTACCACCCGGAGTCATGTTGTTCGGAATTGGGGGGGCTGTTGGTCAGTAACTTTCTTAAGTTG
AGTTTTATAAACAACGTGAAGACAGGAAGATGGGAAAACAAGAATCTTAATGGGAAGTCTTCCGACATCCTATCCC
GATTGGATAGAACTATTGATAGAGATCCCATATACAAGGTAAAAGAGGAGTATCCAAAGAGCGAGGACGTGACGTA
TGTGAAGCAGTTCGAGATCTCTAAAGACCCGAAATTGACATTCGAAATTTGCGATATCATTGGGGAACCAAAATTT
GTCATGTCATCTTCAGTTATTAGCGAAAATAGAGGCGAGTGGTCCATCATTGCTTTGCCAAATTCCGCATCCCAAG
TTTTCACTCACTATGGAGCTATCAAAAAGACTACAGTCCATAGTTGGCAAGATAAAGAAGTTAGTTACACTTTGTT
GAAAAAGTGTCTAGATGGTCAAGATTCGGACTTGCCTGGCTCCCTCACCGTAATAAATGAAGATAAATCTCAATTT
TGGATTACTTTAGGAGAATTTATGGAAAATAAAATAATCGATAATCACAAAGAAATACCATTTATTGGAGGCCTCG
TTGGCATTTTGGGTTACGAAATAGGACAGTACATTTCTTGTAGCCGTTGTAACGATGATGATAATTCGCTTGTTCC
AGATGCCAAACTAGTTTTTATCAACAACAGTATAGTCATTAATCACAAGCAAGGAAAGCTTTATTGTATTTCTCTG
AATAATACATTTTCATCGGCCTTAGAACAATCATTGATAGACGGTTTTGTGAATAAGGAGGATGTTAGGCAAACTT
TGTCCTGGCCAAAATATTTACCGGAGGAGGTAGACTTCATTATAACGATGCCCGATAAACTTGACTATGCAAATGC
ATTTGAGAAATGTCAGGATTATATGCATAAGGGTGACTCATATGAAATGTGCCTCACAACGCAAACCAAAGTTGTA
CCATCTGCGGTGATAGAGCCCTGGAGGATTTTCCAGACTTTGGTGCAAAGAAATCCTGCCCCATTTTCAAGTTTTT
TTGAATTCAACGACATTATTCCCCGCCAAGATGAAACACCTCCAGTTTTATGCTTCTTAAGTACCTCTCCCGAAAG
ATTTTTGAAATGGGATGCAGACACATGCGAGCTGCGTCCCATTAAGGGAACTGTGAAGAAAGGGCCCCAAATGAAC
TTGGCCAAAGCTACACAGATTTTGAAAACACCAAAAGAATTCGGCGAGAATTTAATGATTTTGGACTTAATCCGAA
ATGACCTTTATGAGTTGGTTCCTGATGTTAGGGTGGAGGAGTTCATGTCCGTGGAAGAATATGCCACCGTCTACCA
ACTTGTTAGCGTCGTAAAGGCACACGGACTAACCTCTGCCAGCAAGAAGACGAGATACTCAGGCATGGATGTTCTT
AAACATTCGCTTCCTCCAGGATCTATGACGGGAGCACCCAAGAAGATTACTGTGCAGTTATTGCAGGACAAGATAG
AAAGTAAACTAAATAAGCATGTCAATGACGGAGCGCGTGGTGTTTATAGTGGGGTCACAGGATACTGGTCTGTGAA
TTCCAACGGAGATTGGTCTGTTAACATTAGATGTATGTATTCCTACAACGGCGGAGCCAGCTGGCAGCTGGGCGCA
GGGGGAGCCATAACAGTTCTAAGCACACTGGATGGGGAACTAGAGGAGATGTACACCAAGTTGGAGAGCAACTTAC
AAATTTTCATGTAG
>YNR033W_YPS128.chr14
atgctgtccgatacaattgacacaaaacaacaacagcaacagcttcatgtcctgttcatagactcttatgattcat
tcacctacaatgtagtgagactaattgaacaacaaactgatatctcaccgggagtcaacgccgtgcacgtgacgac
gatacatagtgatacgttccaatctatggatcagctattgccgcttttgccgctttttgatgctattgttgttggc
ccaggacctgggaatcccaacaatggtgcacaagatatgggtataatatctgagcttttcgagaatgccaatggaa
agttagatgaagttccaatattgggtatatgtcttgggttccaagcaatgtgcttggctcaaggtgctgatgtcag
tgagctaaatactatcaagcatgggcaagtgtatgaaatgcatttaaacgatgcagccagagcttgtggccttttt
tctggttatcccgatacgttcaaatctacgaggtaccattcattgcatgtcaatgccgaaggcattgacacccttt
tgcccttatgcacaaccgaagatgagaacggtattcttttgatgagtgctcaaacgaaaaataagccatggtttgg
cgtacagtaccacccggagtcatgttgttcagaattgggggggctgttagtcagtaactttctcaagttgagtttc
ataaataacgtgaagacaggaaggtgggaaaagaagaaacttaatggagagttttccgatatcctatctcgattgg
ataggactattgatagagaccccatatacaaggtaaaagagaaatatccgaagggcgaggacacaacttacgttaa
gcagttcgaggtctctgaagacccgaaattgacatttgaaatttgcaacatcatacgagaagaaaaatttgtcatg
tcatcttctgtgattagtgaaaataggggtgaatggtctatcattgctttaccaaactccgcatcccaggtattca
ctcattatggagctatgaaaaagactacagttcattattggcaagatagtgaaattagttacaccttgttgaaaaa
gtgtctagatggtcaagattcggatttgcctggctcccttgaggtaatacatgaagataaatcccaattttggatc
actttgggtaaatttatggagaataaaataatcgataaccacagagaaataccttttattggaggtcttgttggca
ttttaggttatgaaataggtcagtacattgcatgcggccgttgcaatgatgatgagaattcccttgttcccgacgc
caaactagtttttatcaacaatagtatagtcattaatcacaagcaagggaagctttattgtatttctctggataat
acatttccagtggcattagaacaatcattaagggacagttttgttagaaagaaggatattaagcaatccctgtcct
ggcccaagtatcttccagaggagatagacttcattataactatgcccgataaacttgactacgctaaggcgtttaa
gaaatgtcaggattatatgcataagggtgattcttatgaaatgtgtctcacaacgcaaaccaaagttgtaccatct
gcggtgatagaaccctggaggattttccagaccttggtacaaagaaacccggctccattttcaagtttttttgagt
ttaaagacattattccccgccaagatgaaacgcctccagttttgtgcttcttaagtacttctccagaaaggttttt
gaagtgggatgcagacacatgcgagctacgtcccatcaagggaactgtgaaaaaaggaccgcaaatgaacttggca
aaagccacacgaatcctgaagacaccaaaagaatttggtgagaacttaatgattttggacttaatcagaaatgacc
tttacgagttggttcctgacgttcgggtggaggagttcatgtccgtggaagaatatgccaccgtttaccaactcgt
tagcgtcgtaaaggcacatggattgacctctgccagtaagaagacgagatattcaggcattgatgtccttaaacac
tcgcttcctccgggatctatgacgggagcccccaagaagattactgtgcaattattgcaggacaagatagaaagca
agctaaacaaacatgtcaatggtggagcgcgtggtgtttacagcggtgtcacgggatattggtctgtgaattccaa
cggagattggtctgttaacattagatgtatgtattcctacaacggcggaaccagctggcaactcggtgcaggggga
gccataacagtcttaagcacactagatggggaactagaggaaatgtacaccaagttggagagcaacttacaaattt
tcatgtag------
>YNR033W_YJM789.chr14
atgctgtccgatacaattgacacaaagcaacaacagcaacagcttcatgtcctgttcatagactcttatgattcat
tcacctacaatgtagtgagactaattgaacaacaaactgatatctcaccgggagtcaacgccgtgcacgtgacgac
ggtacatagtgatacgttccaatctatggatcagctattgccacttttgccgctttttgatgctatcgttgttggc
ccaggacctgggaatcccaacaatggtgcacaagatatgggtataatatctgagcttttcgagaatgccaatggaa
agttagatgaagttccaatattgggtatatgtcttgggttccaagcaatgtgcttggctcaaggtgctgatgtcag
tgagctaaatactatcaagcatgggcaagtgtatgaaatgcatttaaacgatgcagccagagcttgtggccttttt
tctggttatcccgatacgttcaaatctacgaggtaccattcattgcatgtcaatgccttcggcattgacacccttt
tgcccttatgcacaaccgaagatgagaacggtattcttttgatgagtgctcaaacgaaaaataagccatggtttgg
cgtacagtaccacccggagtcatgttgttcagaattgggggggctgttagtcagtaactttctcaagttgagtttc
ataaataacgtgaagacaggaaggtgggaaaagaagaaacttaatggagagttttccgatatcctatctcgattgg
ataggactattgatagagaccccatatacaaggtaaaagagaaatatccgaagggcgaggacacaacttacgttaa
gcagttcgaggtctctgaagacccgaaattgacatttgaaatttgcaacatcatacgagaagaaaaatttgtcatg
tcatcttctgtgattagtgaaaataggggtgaatggtctatcattgctttaccaaactccgcatcccaggtattca
ctcattatggagctatgaaaaagactacagttcattattggcaagatagtgaaattagttacaccttgttgaaaaa
gtgtctagatggtcaagattcggatttgcctggctcccttgaggtaatacatgaagataaatcccaattttggatc
actttgggtaaatttatggagaataaaataatcgataaccacagagaaataccttttattggaggtcttgttggca
ttttaggttatgaaataggtcagtacattgcatgcggccgttgcaatgatgatgagaattcccttgttcccgacgc
caaactagtttttatcaacaatagtatagtcattaatcacaagcaagggaagctttattgtatttctctggataat
acatttccagtggcattagaacaatcgttaagggacagttttgttagaaagaaggatattaagcaatccctgtcct
ggcccaagtatcttccagaggagatagacttcattataactatgcccgataaacttgactacgctaaggcgtttaa
gaaatgtcaggattatatgcataagggtgattcttatgaaatgtgtctcacaacgcaaaccaaagttgtaccatct
gcggtgatagaaccctggaggattttccagaccttggtacaaagaaacccggctccattttcaagtttttttgagt
ttagagacattattccccgccaagatgaaacgcctccagttttgtgcttcttaagtacttctccagaaaggttttt
gaagtgggatgcagacacatgcgagctacgtcccatcaagggaactgtgaaaaaaggaccgcaaatgaacttggca
aaagccacacgaatcctgaagacaccaaaagaatttggtgagaacttaatgattttggacttaatcagaaatgacc
tttacgagttggttcctgacgttagggtggaggaattcatgtccgtggaagaatatgccaccgtttaccaactcgt
tagcgtcgtaaaggcacatggattgacctctgccagtaagaagacgagatattcaggcattgatgtccttaaacac
tcgcttcctccgggatctatgacgggagcccccaagaagattactgtgcaattattgcaggacaagatagaaagca
agctaaacaaacatgtcaatggtggagcacgtggtgtttacagcggtgtcacgggatattggtctgtgaattccaa
cggagattggtctgttaacattagatgtatgtattcctacaacggcggaaccagctggcaactcggtgcagggggg
gccataacagtcttaagcacactagatggggaactagaggaaatgtacaccaagttggagagcaacttgcaaattt
tcatgtag
>YNR033W_EC1118_1N18EC11
atgctgtccgatacaattgacacaaagcaacaacagcaacagcttcatgtcctgttcatagactcttatgattcat
tcacctacaatgtagtgagactaattgaacaacaaactgatatctcaccgggagtcaacgccgtgcacgtgacgac
ggtacatagtgatacgttccaatctatggatcagctattgccacttttgccgctttttgatgctatcgttgttggc
ccaggacctgggaatcccaacaatggtgcacaagatatgggtataatatctgagcttttcgagaatgccaatggaa
agttagatgaagttccaatattgggtatatgtcttgggttccaagcaatgtgcttggctcaaggtgctgatgtcag
tgagctaaatactatcaagcatgggcaagtgtatgaaatgcatttaaacgatgcagccagagcttgtggccttttt
tctggttatcccgatacgttcaaatctacgaggtaccattcattgcatgtcaatgccttcggcattgacacccttt
tgcccttatgcacaaccgaagatgagaacggtattcttttgatgagtgctcaaacgaaaaataagccatggtttgg
cgtacagtaccacccggagtcatgttgttcagaattgggggggctgttagtcagtaactttctcaagttgagtttc
ataaataacgtgaagacaggaaggtgggaaaagaagaaacttaatggagagttttccgatatcctatctcgattgg
ataggactattgatagagaccccatatacaaggtaaaagagaaatatccgaagggcgaggacacaacttacgttaa
gcagttcgaggtctctgaagacccgaaattgacatttgaaatttgcaacatcatacgagaagaaaaatttgtcatg
tcatcttctgtgattagtgaaaataggggtgaatggtctatcattgctttaccaaactccgcatcccaggtattca
ctcattatggagctatgaaaaagactacagttcattattggcaagatagtgaaattagttacaccttgttgaaaaa
gtgtctagatggtcaagattcggatttgcctggctcccttgaggtaatacatgaagataaatcccaattttggatc
actttgggtaaatttatggagaataaaataatcgataaccacagagaaataccttttattggaggtcttgttggca
ttttaggttatgaaataggtcagtacattgcatgcggccgttgcaatgatgatgaaaattcccttgttcccgacgc
caaactagtttttatcaacaatagtatagtcattaatcacaagcaagggaagctttattgtatttctctggataat
acatttccagtggcattagaacaatcgttaagggacagttttgttagaaagaaggatattaagcaatccctgtcct
ggcccaagtatcttccagaggagatagacttcattataactatgcccgataaacttgactacgctaaggcgtttaa
gaaatgtcaggattatatgcataagggtgattcttatgaaatgtgtctcacaacgcaaaccaaagttgtaccatct
gcggtgatagaaccctggaggattttccagaccttggtacaaagaaacccggctccattttcaagtttttttgagt
ttagagacattattccccgccaagatgaaacgcctccagttttgtgcttcttaagtacttctccagaaaggttttt
gaagtgggatgcagacacatgcgagctacgtcccatcaagggaactgtgaaaaaaggaccgcaaatgaacttggca
aaagccacacgaatcctgaagacaccaaaagaatttggtgagaacttaatgattttggacttaatcagaaatgacc
tttacgagttggttcctgacgttagggtggaggaattcatgtccgtggaagaatatgccaccgtttaccaactcgt
tagcgtcgtaaaggcacatggattgacctctgccagtaagaagacgagatattcaggcattgatgtccttaaacac
tcgcttcctccgggatctatgacgggagcccccaagaagattactgtgcaattattgcaggacaagatagaaagca
agctaaacaaacatgtcaatggtggagcacgtggtgtttacagcggtgtcacgggatattggtctgtgaattccaa
cggagattggtctgttaacattagatgtatgtattcctacaacggcggaaccagctggcaactcggtgcagggggg
gccataacagtcttaagcacactagatggggaactagaggaaatgtacaccaagttggagagcaacttgcaaattt
tcatgtag
>YNR033W_W303_W3
ATGCTGTCCGATACAATTGACACAAAGCAACAACAGCAACAGCTTCATGTCCTGTTCATAGACTCTTATGATTCAT
TCACCTACAATGTAGTGAGACTAATTGAACAACAAACTGATATCTCACCGGGAGTCAACGCCGTGCACGTGACGAC
GGTACATAGTGATACGTTCCAATCTATGGATCAGCTATTGCCACTTTTGCCGCTTTTTGATGCTATCGTTGTTGGC
CCAGGACCTGGGAATCCCAACAATGGTGCACAAGATATGGGTATAATATCTGAGCTTTTCGAGAATGCCAATGGAA
AGTTAGATGAAGTTCCAATATTGGGTATATGTCTTGGGTTCCAAGCAATGTGCTTGGCTCAAGGTGCTGATGTCAG
TGAGCTAAATACTATCAAGCATGGGCAAGTGTATGAAATGCATTTAAACGATGCAGCCAGAGCTTGTGGCCTTTTT
TCTGGTTATCCCGATACGTTCAAATCTACGAGGTACCATTCATTGCATGTCAATGCCGAAGGCATTGACACCCTTT
TGCCCTTATGCACAACCGAAGATGAGAACGGTATTCTTTTGATGAGTGCTCAAACGAAAAATAAGCCATGGTTTGG
CGTACAGTACCACCCGGAGTCATGTTGTTCAGAATTGGGGGGGCTGTTAGTCAGTAACTTTCTCAAGTTGAGTTTC
ATAAATAACGTGAAGACAGGAAGGTGGGAAAAGAAGAAACTTAATGGAGAGTTTTCCGATATCCTATCTCGATTGG
ATAGGACTATTGATAGAGACCCCATATACAAGGTAAAAGAGAAATATCCGAAGGGCGAGGACACAACTTACGTTAA
GCAGTTCGAGGTCTCTGAAGACCCGAAATTGACATTTGAAATTTGCAACATCATACGAGAAGAAAAATTTGTCATG
TCATCTTCTGTGATTAGTGAAAATACGGGTGAATGGTCTATCATTGCTTTACCAAACTCCGCATCCCAGGTATTCA
CTCATTATGGAGCTATGAAAAAGACTACAGTTCATTATTGGCAAGATAGTGAAATTAGTTACACCTTGTTGAAAAA
GTGTCTAGATGGTCAAGATTCGGATTTGCCTGGCTCCCTTGAGGTAATACATGAAGATAAATCCCAATTTTGGATC
ACTTTGGGTAAATTTATGGAGAATAAAATAATCGATAACCACAGAGAAATACCTTTTATTGGAGGTCTTGTTGGCA
TTTTAGGTTATGAAATAGGTCAGTACATTGCATGCGGCCGTTGCAATGATGATGAGAATTCCCTTGTTCCCGACGC
CAAACTAGTTTTTATCAACAATAGTATAGTCATTAATCACAAGCAAGGGAAGCTTTATTGTATTTCTCTGGATAAT
ACATTTCCAGTGGCATTAGAACAATCATTAAGGGACAGTTTTGTTAGAAAGAAGAATATTAAGCAATCCCTGTCCT
GGCCCAAGTATCTTCCAGAGGAGATAGACTTCATTATAACTATGCCCGATAAACTTGACTACGCTAAGGCGTTTAA
GAAATGTCAGGATTATATGCATAAGGGTGATTCTTATGAAATGTGTCTCACAACGCAAACCAAAGTTGTACCATCT
GCGGTGATAGAACCCTGGAGGATTTTCCAGACCTTGGTACAAAGAAACCCGGCTCCATTTTCAAGTTTTTTTGAGT
TTAAAGACATTATTCCCCGCCAAGATGAAACGCCTCCAGTTTTGTGCTTCTTAAGTACTTCTCCAGAAAGGTTTTT
GAAGTGGGATGCAGACACATGCGAGCTACGTCCCATCAAGGGAACTGTGAAAAAAGGACCGCAAATGAACTTGGCA
AAAGCCACACGAATCCTGAAGACACCAAAAGAATTTGGTGAGAACTTAATGATTTTGGACTTAATCAGAAATGACC
TTTACGAGTTGGTTCCTGACGTTCGGGTGGAGGAGTTCATGTCCGTGCAAGAATATGCCACCGTTTACCAACTCGT
TAGCGTCGTAAAGGCACATGGATTGACCTCTGCCAGTAAGAAGACGAGATATTCAGGCATTGATGTCCTTAAACAC
TCGCTTCCTCCGGGATCTATGACGGGAGCCCCCAAGAAGATTACTGTGCAATTATTGCAGGACAAGATAGAAAGCA
AGCTAAACAAACATGTCAATGGTGGAGCACGTGGTGTTTACAGCGGTGTCACGGGATATTGGTCTGTGAATTCCAA
CGGAGATTGGTCTGTTAACATTAGATGTATGTATTCCTACAACGGCGGAACCAGCTGGCAACTCGGTGCAGGGGGG
GCCATAACAGTCTTAAGCACACTAGATGGCGAACTAGAGGAAATGTACAACAAGTTGGAGAGCAACTTACAAATTT
TCATGTAG
>YNR033W_CLIB215
ATGCTGTCCGATACAATTGACACAAAGCAACAACAGCAACAGCTTCATGTCCTGTTCATAGACTCTTATGATTCAT
TCACCTACAATGTAGTGAGACTAATTGAACAACAAACTGATATCTCACCGGGAGTCAACGCCGTGCACGTGACGAC
GGTACATAGTGATACGTTCCAATCTATGGATCAGCTATTGCCACTTTTGCCGCTTTTTGATGCTATCGTTGTTGGC
CCAGGACCTGGGAATCCCAACAATGGTGCACAAGATATGGGTATAATATCTGAGCTTTTCGAGAATGCCAATGGAA
AGTTAGATGAAGTTCCAATATTGGGTATATGTCTTGGGTCCCAAGCAATGTGCTTGGCTCAAGGTGCTGATGTCAG
TGAGCTAAATACTATCAAGCATGGGCAAGTGTATGAAATGCATTTAAACGATGCAGCCAGAGCTTGTGGCCTTTTT
TCTGGTTATCCCGATACGTTCAAATCTACGAGGTACCATTCATTGCATGTCAATGCCGAAGGCATTGACACCCTTT
TGCCCTTATGCACAACCGAAGATGAGAACGGTATTCTTTTGATGAGTGCTCAAACGAAAAATAAGCCATGGTTTGG
CGTACAGTACCACCCGGAGTCATGTTGTTCAGAATTGGGGGGGCTGTTAGTCAGTAACTTTCTCAAGTTGAGTTTC
ATAAATAACGTGAAGACAGGAAGGTGGGAAAAGAAGAAACTTAATGGAGAGTTTTCCGATATCCTATCTCGATTGG
ATAGGACTATTGATAGAGACCCCATATACAAGGTAAAAGAGAAATATCCGAAGGGCGAGGACACAACTTACGTTAA
GCAGTTCGAGGTCTCTGAAGACCCGAAATTGACATTTGAAATTTGCAACATCATACGAGAAGAAAAATTTGTCATG
TCATCTTCTGTGATTAGTGAAAATAGGGGTGAATGGTCTATCATTGCTTTACCAAACTCCGCATCCCAGGTATTCA
CTCATTATGGAGCTATGAAAAAGACTACAGTTCATTATTGGCAAGATAATGAAATTAGTTACACCTTGTTGAAAAA
GTGTCTAGATGGTCAAGATTCGGATTTGCCTGGCTCCCTTGAGGTAATACATGAAGATAAATCCCAATTTTGGATC
ACTTTGGGTAAATTTATGGAGAATAAAATAATCGATAACCACAGAGAAATACCTTTTATTGGAGGTCTTGTTGGCA
TTTTAGGTTATGAAATAGGTCAGTACATTGCATGCGGCCGTTGCAATGATGATGAGAATTCCCTTGTTCCCGACGC
CAAACTAGTTTTTATCAACAATAGTATAGTCATTAATCACAAGCAAGGGAAGCTTTATTGTATTTCTCTGGATAAT
ACATTTCCAGTGGCATTAGAACAATCGTTAAGGGACAGTTTTGTTAGAAAGAAGGATATTAAGCAATCCCTGTCCT
GGCCCAAGTATCTTCCAGAGGAGATAGACTTCATTATAACTATGCCCGATAAACTTGACTACGCTAAGGCGTTTAA
GAAATGTCAGGATTATATGCATAAGGGTGATTCTTATGAAATGTGTCTCACAACGCAAACCAAAGTTGTACCATCT
GCGGTGATAGAACCCTGGAGGATTTTCCAGACCTTGGTACAAAGAAACCCGGCTCCATTTTCAAGTTTTTTTGAGT
TTAGAGACATTATTCCCCGCCAAGATGAAACGCCTCCAGTTTTGTGCTTCTTAAGTACTTCTCCAGAAAGGTTTTT
GAAGTGGGATGCAGACACATGCGAGCTACGTCCCATCAAGGGAACTGTGAAAAAAGGACCGCAAATGAACTTGGCA
AAAGCCACACGAATCCTGAAGACACCAAAAGAATTTGGTGAGAACTTAATGATTTTGGACTTAATCAGAAATGACC
TTTACGAGTTGGTTCCTGACGTTAGGGTGGAGGAATTCATGTCCGTGGAAGAATATGCCACCGTTTACCAACTCGT
TAGCGTCGTAAAGGCACATGGATTGACCTCTGCCAGTAAGAAGACGAGATATTCAGGCATTGATGTCCTTAAACAC
TCGCTTCCTCCGGGATCTATGACGGGAGCCCCCAAGAAGATTACTGTGCAATTATTGCAGGACAAGATAGAAAGCA
AGCTAAACAAACATGTCAATGGTGGAGCACGTGGTGTTTACAGCGGTGTCACGGGATATTGGTCTGTGAATTCCAA
CGGAGATTGGTCTGTTAACATTAGATGTATGTATTCCTACAACGGCGGAACCAGCTGGCAACTCGGTGCAGGGGGG
GCCATAACAGTCTTAAGCACACTAGATGGGGAACTAGAGGAAATGTACACCAAGTTGGAGAGCAACTTGCAAATTT
TCATGTAG
>YNR033W_RM11-1a
ATGCTGTCCGATACAATTGACACAAAGCAACAACAGCAACAGCTTCATGTCCTGTTCATAGACTCTTATGATTCAT
TCACCTACAATGTAGTGAGACTAATTGAACAACAAACTGATATCTCACCGGGAGTCAACGCCGTGCACGTGACGAC
GGTACATAGTGATACGTTCCAATCTATGGATCAGCTATTGCCACTTTTGCCGCTTTTTGATGCTATCGTTGTTGGC
CCAGGACCTGGGAATCCCAACAATGGTGCACAAGATATGGGTATAATATCTGAGCTTTTCGAGAATGCCAATGGAA
AGTTAGATGAAGTTCCAATATTGGGTATATGTCTTGGGTTCCAAGCAATGTGCTTGGCTCAAGGTGCTGATGTCAG
TGAGCTAAATACTATCAAGCATGGGCAAGTGTATGAAATGCATTTAAACGATGCAGCCAGAGCTTGTGGCCTTTTT
TCTGGTTATCCCGATACGTTCAAATCTACGAGGTACCATTCATTGCATGTCAATGCCTTCGGCATTGACACCCTTT
TGCCCTTATGCACAACCGAAGATGAGAACGGTATTCTTTTGATGAGTGCTCAAACGAAAAATAAGCCATGGTTTGG
CGTACAGTACCACCCGGAGTCATGTTGTTCAGAATTGGGGGGGCTGTTAGTCAGTAACTTTCTCAAGTTGAGTTTC
ATAAATAACGTGAAGACAGGAAGGTGGGAAAAGAAGAAACTTAATGGAGAGTTTTCCGATATCCTATCTCGATTGG
ATAGGACTATTGATAGAGACCCCATATACAAGGTAAAAGAGAAATATCCGAAGGGCGAGGACACAACTTACGTTAA
GCAGTTCGAGGTCTCTGAAGACCCGAAATTGACATTTGAAATTTGCAACATCATACGAGAAGAAAAATTTGTCATG
TCATCTTCTGTGATTAGTGAAAATAGGGGTGAATGGTCTATCATTGCTTTACCAAACTCCGCATCCCAGGTATTCA
CTCATTATGGAGCTATGAAAAAGACTACAGTTCATTATTGGCAAGATAGTGAAATTAGTTACACCTTGTTGAAAAA
GTGTCTAGATGGTCAAGATTCGGATTTGCCTGGCTCCCTTGAGGTAATACATGAAGATAAATCCCAATTTTGGATC
ACTTTGGGTAAATTTATGGAGAATAAAATAATCGATAACCACAGAGAAATACCTTTTATTGGAGGTCTTGTTGGCA
TTTTAGGTTATGAAATAGGTCAGTACATTGCATGCGGCCGTTGCAATGATGATGAGAATTCCCTTGTTCCCGACGC
CAAACTAGTTTTTATCAACAATAGTATAGTCATTAATCACAAGCAAGGGAAGCTTTATTGTATTTCTCTGGATAAT
ACATTTCCAGTGGCATTAGAACAATCGTTAAGGGACAGTTTTGTTAGAAAGAAGGATATTAAGCAATCCCTGTCCT
GGCCCAAGTATCTTCCAGAGGAGATAGACTTCATTATAACTATGCCCGATAAACTTGACTACGCTAAGGCGTTTAA
GAAATGTCAGGATTATATGCATAAGGGTGATTCTTATGAAATGTGTCTCACAACGCAAACCAAAGTTGTACCATCT
GCGGTGATAGAACCCTGGAGGATTTTCCAGACCTTGGTACAAAGAAACCCGGCTCCATTTTCAAGTTTTTTTGAGT
TTAGAGACATTATTCCCCGCCAAGATGAAACGCCTCCAGTTTTGTGCTTCTTAAGTACTTCTCCAGAAAGGTTTTT
GAAGTGGGATGCAGACACATGCGAGCTACGTCCCATCAAGGGAACTGTGAAAAAAGGACCGCAAATGAACTTGGCA
AAAGCCACACGAATCCTGAAGACACCAAAAGAATTTGGTGAGAACTTAATGATTTTGGACTTAATCAGAAATGACC
TTTACGAGTTGGTTCCTGACGTTAGGGTGGAGGAATTCATGTCCGTGGAAGAATATGCCACCGTTTACCAACTCGT
TAGCGTCGTAAAGGCACATGGATTGACCTCTGCCAGTAAGAAGACGAGATATTCAGGCATTGATGTCCTTAAACAC
TCGCTTCCTCCGGGATCTATGACGGGAGCCCCCAAGAAGATTACTGTGCAATTATTGCAGGACAAGATAGAAAGCA
AGCTAAACAAACATGTCAATGGTGGAGCACGTGGTGTTTACAGCGGTGTCACGGGATATTGGTCTGTGAATTCCAA
CGGAGATTGGTCTGTTAACATTAGATGTATGTATTCCTACAACGGCGGAACCAGCTGGCAACTCGGTGCAGGGGGG
GCCATAACAGTCTTAAGCACACTAGATGGGGAACTAGAGGAAATGTACACCAAGTTGGAGAGCAACTTGCAAATTT
TCATGTAG
>YNR033W_Vin13
ATGCTGTCCGATACAATTGACACAAAGCAACAACAGCAACAGCTTCATGTCCTGTTCATAGACTCTTATGATTCAT
TCACCTACAATGTAGTGAGACTAATTGAACAACAAACTGATATCTCACCGGGAGTCAACGCCGTGCACGTGACGAC
GGTACATAGTGATACGTTCCAATCTATGGATCAGCTATTGCCACTTTTGCCGCTTTTTGATGCTATCGTTGTTGGC
CCAGGACCTGGGAATCCCAACAATGGTGCACAAGATATGGGTATAATATCTGAGCTTTTCGAGAATGCCAATGGAA
AGTTAGATGAAGTTCCAATATTGGGTATATGTCTTGGGTTCCAAGCAATGTGCTTGGCTCAAGGTGCTGATGTCAG
TGAGCTAAATACTATCAAGCATGGGCAAGTGTATGAAATGCATTTAAACGATGCAGCCAGAGCTTGTGGCCTTTTT
TCTGGTTATCCCGATACGTTCAAATCTACGAGGTACCATTCATTGCATGTCAATGCCTTCGGCATTGACACCCTTT
TGCCCTTATGCACAACCGAAGATGAGAACGGTATTCTTTTGATGAGTGCTCAAACGAAAAATAAGCCATGGTTTGG
CGTACAGTACCACCCGGAGTCATGTTGTTCAGAATTGGGGGGGCTGTTAGTCAGTAACTTTCTCAAGTTGAGTTTC
ATAAATAACGTGAAGACAGGAAGGTGGGAAAAGAAGAAACTTAATGGAGAGTTTTCCGATATCCTATCTCGATTGG
ATAGGACTATTGATAGAGACCCCATATACAAGGTAAAAGAGAAATATCCGAAGGGCGAGGACACAACTTACGTTAA
GCAGTTCGAGGTCTCTGAAGACCCGAAATTGACATTTGAAATTTGCAACATCATACGAGAAGAAAAATTTGTCATG
TCATCTTCTGTGATTAGTGAAAATAGGGGTGAATGGTCTATCATTGCTTTACCAAACTCCGCATCCCAGGTATTCA
CTCATTATGGAGCTATGAAAAAGACTACAGTTCATTATTGGCAAGATARTGAAATTAGTTACACCTTGTTGAAAAA
GTGTCTAGATGGTCAAGATTCGGATTTGCCTGGCTCCCTTGAGGTAATACATGAAGATAAATCCCAATTTTGGATC
ACTTTGGGTAAATTTATGGAGAATAAAATAATCGATAACCACAGAGAAATACCTTTTATTGGAGGTCTTGTTGGCA
TTTTAGGTTATGAAATAGGTCAGTACATTGCATGCGGCCGTTGCAATGATGATGARAATTCCCTTGTTCCCGACGC
CAAACTAGTTTTTATCAACAATAGTATAGTCATTAATCACAAGCAAGGGAAGCTTTATTGTATTTCTCTGGATAAT
ACATTTCCAGTGGCATTAGAACAATCGTTAAGGGACAGTTTTGTTAGAAAGAAGGATATTAAGCAATCCCTGTCCT
GGCCCAAGTATCTTCCAGAGGAGATAGACTTCATTATAACTATGCCCGATAAACTTGACTACGCTAAGGCGTTTAA
GAAATGTCAGGATTATATGCATAAGGGTGATTCTTATGAAATGTGTCTCACAACGCAAACCAAAGTTGTACCATCT
GCGGTGATAGAACCCTGGAGGATTTTCCAGACCTTGGTACAAAGAAACCCGGCTCCATTTTCAAGTTTTTTTGAGT
TTAGAGACATTATTCCCCGCCAAGATGAAACGCCTCCAGTTTTGTGCTTCTTAAGTACTTCTCCAGAAAGGTTTTT
GAAGTGGGATGCAGACACATGCGAGCTACGTCCCATCAAGGGAACTGTGAAAAAAGGACCGCAAATGAACTTGGCA
AAAGCCACACGAATCCTGAAGACACCAAAAGAATTTGGTGAGAACTTAATGATTTTGGACTTAATCAGAAATGACC
TTTACGAGTTGGTTCCTGACGTTAGGGTGGAGGAATTCATGTCCGTGGAAGAATATGCCACCGTTTACCAACTCGT
TAGCGTCGTAAAGGCACATGGATTGACCTCTGCCAGTAAGAAGACGAGATATTCAGGCATTGATGTCCTTAAACAC
TCGCTTCCTCCGGGATCTATGACGGGAGCCCCCAAGAAGATTACTGTGCAATTATTGCAGGACAAGATAGAAAGCA
AGCTAAACAAACATGTCAATGGTGGAGCACGTGGTGTTTACAGCGGTGTCACGGGATATTGGTCTGTGAATTCCAA
CGGAGATTGGTCTGTTAACATTAGATGTATGTATTCCTACAACGGCGGAACCAGCTGGCAACTCGGTGCAGGGGGG
GCCATAACAGTCTTAAGCACACTAGATGGGGAACTAGAGGAAATGTACACCAAGTTGGAGAGCAACTTGCAAATTT
TCATGTAG
>YNR033W_CBS7960
ATGCTGTCCGATACAATTGACACAAAGCAACAACAGCAACAGCTTCATGTCCTGTTCATAGACTCTTATGATTCAT
TCACCTACAATGTAGTGAGACTAATTGAACAACAAACTGATATCTCACCGGGAGTCAACGCCGTGCACGTGACGAC
GGTACATAGTGATACGTTCCAATCTATGGATCAGCTATTGCCACTTTTGCCGCTTTTTGATGCTATCGTTGTTGGC
CCAGGACCTGGGAATCCCAACAATGGTGCACAAGATATGGGTATAATATCTGAGCTTTTCGAGAATGCCAATGGAA
AGTTAGATGAAGTTCCAATATTGGGTATATGTCTTGGGTTCCAAGCAATGTGCTTGGCTCAAGGTGCTGATGTCAG
TGAGCTAAATACTATCAAGCATGGGCAAGTGTATGAAATGCATTTAAACGATGCAGCCAGAGCTTGTGGCCTTTTT
TCTGGTTATCCCGATACGTTCAAATCTACGAGGTACCATTCATTGCATGTCAATGCCTTCGGCATTGACACCCTTT
TGCCCTTATGCACAACCGAAGATGAGAACGGTATTCTTTTGATGAGTGCTCAAACGAAAAATAAGCCATGGTTTGG
CGTACAGTACCACCCGGAGTCATGTTGTTCAGAATTGGGGGGGCTGTTAGTCAGTAACTTTCTCAAGTTGAGTTTC
ATAAATAACGTGAAGACAGGAAGGTGGGAAAAGAAGAAACTTAATGGAGAGTTTTCCGATATCCTATCTCGATTGG
ATAGGACTATTGATAGAGACCCCATATACAAGGTAAAAGAGAAATATCCGAAGGGCGAGGACACAACTTACGTTAA
GCAGTTCGAGGTCTCTGAAGACCCGAAATTGACATTTGAAATTTGCAACATCATACGAGAAGAAAAATTTGTCATG
TCATCTTCTGTGATTAGTGAAAATAGGGGTGAATGGTCTATCATTGCTTTACCAAACTCCGCATCCCAGGTATTCA
CTCATTATGGAGCTATGAAAAAGACTACAGTTCATTATTGGCAAGATAATGAAATTAGTTACACCTTGTTGAAAAA
GTGTCTAGATGGTCAAGATTCGGATTTGCCTGGCTCCCTTGAGGTAATACATGAAGATAAATCCCAATTTTGGATC
ACTTTGGGTAAATTTATGGAGAATAAAATAATCGATAACCACAGAGAAATACCTTTTATTGGAGGTCTTGTTGGCA
TTTTAGGTTATGAAATAGGTCAGTACATTGCATGCGGCCGTTGCAATGATGATGAGAATTCCCTTGTTCCCGACGC
CAAACTAGTTTTTATCAACAATAGTATAGTCATTAATCACAAGCAAGGGAAGCTTTATTGTATTTCTCTGGATAAT
ACATTTCCAGTGGCATTAGAACAATCGTTAAGGGACAGTTTTGTTAGAAAGAAGGATATTAAGCAATCCCTGTCCT
GGCCCAAGTATCTTCCAGAGGAGATAGACTTCATTATAACTATGCCCGATAAACTTGACTACGCTAAGGCGTTTAA
GAAATGTCAGGATTATATGCATAAGGGTGATTCTTATGAAATGTGTCTCACAACGCAAACCAAAGTTGTACCATCT
GCGGTGATAGAACCCTGGAGGATTTTCCAGACCTTGGTACAAAGAAACCCGGCTCCATTTTCAAGTTTTTTTGAGT
TTAGAGACATTATTCCCCGCCAAGATGAAACGCCTCCAGTTTTGTGCTTCTTAAGTACTTCTCCAGAAAGGTTTTT
GAAGTGGGATGCAGACACATGCGAGCTACGTCCCATCAAGGGAACTGTGAAAAAAGGACCGCAAATGAACTTGGCA
AAAGCCACACGAATCCTGAAGACACCAAAAGAATTTGGTGAGAACTTAATGATTTTGGACTTAATCAGAAATGACC
TTTACGAGTTGGTTCCTGACGTTAGGGTGGAGGAATTCATGTCCGTGGAAGAATATGCCACCGTTTACCAACTCGT
TAGCGTCGTAAAGGCACATGGATTGACCTCTGCCAGTAAGAAGACGAGATATTCAGGCATTGATGTCCTTAAACAC
TCGCTTCCTCCGGGATCTATGACGGGAGCCCCCAAGAAGATTACTGTGCAATTATTGCAGGACAAGATAGAAAGCA
AGCTAAACAAACATGTCAATGGTGGAGCACGTGGTGTTTACAGCGGTGTCACGGGATATTGGTCTGTGAATTCCAA
CGGAGATTGGTCTGTTAACATTAGATGTATGTATTCCTACAACGGCGGAACCAGCTGGCAACTCGGTGCAGGGGGG
GCCATAACAGTCTTAAGCACACTAGATGGGGAACTAGAGGAAATGTACACCAAGTTGGAGAGCAACTTGCAAATTT
TCATGTAG
>YNR033W_Kyokai7
ATGCTGTCCGATACAATTGACACAAAACAACAACAGCAACAGCTTCATGTCCTGTTCATAGACTCTTATGATTCAT
TCACCTACAATGTAGTGAGACTAATTGAACAACAAACTGATATCTCACCGGGAGTCAACGCCGTGCACGTGACGAC
GATACATAGTGATACGTTCCAATCTATGGATCAGCTATTGCCACTTTTGCCGCTTTTTGATGCTATTGTTGTTGGC
CCAGGACCTGGGAATCCCAACAATGGTGCACAAGATATGGGTATAATATCTGAGCTTTTCGAGAATGCCAATGGAA
AGTTAGATGAAGTTCCAATATTGGGTATATGTCTTGGGTTCCAAGCAATGTGCTTGGCTCAAGGTGCTGATGTCAG
TGAGCTAAATACTATCAAGCATGGGCAAGTGTATGAAATGCATTTAAACGATGCAGCCAGAGCTTGTGGCCTTTTT
TCTGGTTATCCCGATACGTTCAAATCTACGAGGTACCATTCATTGCATGTCAATGCCGAAGGCATTGACACCCTTT
TGCCCTTATGCACAACCGAAGATGAGAACGGTATTCTTTTGATGAGTGCTCAAACGAAAAATAAGCCATGGTTTGG
CGTACAGTACCACCCGGAGTCATGTTGTTCAGAATTGGGGGGGCTGTTAGTCAGTAACTTTCTCAAGTTGAGCTTC
ATAAATAACGTGAAGACAGGAAGGTGGGAAAAGAAGAAACTTAATGGAGAGTTTTCCGATATCCTATCTCAATTGG
ATAGGACTATTGATAGAGACCCCATATACAAGGTAAAAGAGAAATATCCGAAGGGCGAGGACACAACTTACGTTAA
GCAGTTCGAGGTCTCTGAAGACCCGAAATTGACATTTGAAATTTGCAACATCATACGAGAAGAAAAATTTGTCATG
TCATCTTCTGTGATTAGTGAAAATAGGGGTGAATGGTCTATCATTGCTTTACCAAACTCCGCATCCCAGGTATTCA
CTCATTATGGAGCTATGAAAAAGACTACAGTTCATTATTGGCAAGATAGTGAAATTAGTTACACCTTGTTGAAAAA
GTGTCTAGATGGTCAAGATTCGGATTTGCCTGGCTCCCTTGAGGTAATACATGAAGATAAATCCCAATTTTGGATC
ACTTTAGGTAAATTTATGGAGAATAAAATAATCGATAACCACAGAGAAATACCTTTTATTGGAGGTCTTGTTGGCA
TTTTAGGTTATGAAATAGGTCAGTACATTGCATGCGGCCGTTGCAATAATGATGAGAATTCCCTTGTTCCCGACGC
CAAACTAGTTTTTATCAACAATAGTATAGTCATTAATCACAAGCAAGGGAAGCTTTATTGTATTTCTCTGGATAAT
ACATTTCCAGTGGCATTAGAACAATCATTAAGGGACAGTTTTGTTAGAAAGAAGGATATTAAGCAATCCCTGTCCT
GGCCCAAGTATCTTCCAGAGGAGATAGACTTCATTATAACTATGCCCGATAAACTTGACTACGCTAAGGCGTTTAA
GAAATGTCAGGATTATATGCATAAGGGTGATTCTTATGAAATGTGTCTCACAACGCAAACCAAAGTTGTACCATCT
GCGGTGATAGAACCCTGGAGGATTTTCCAGACCTTGGTACAAAGAAACCCGGCTCCATTTTCAAGTTTTTTTGAGT
TTAAAGACATTATTCCCCGCCAAGATGAAACGCCTCCAGTTTTGTGCTTCTTAAGTACTTCTCCAGAAAGGTTTTT
GAAGTGGGATGCAGACACATGCGAGCTACGTCCCATCAAGGGAACTGTGAAAAAAGGACCGCAAATGAACTTGGCA
AAAGCCACACGAATCCTGAAGACACCAAAAGAATTTGGTGAGAACTTAATGATTTTGGACTTAATCAGAAATGACC
TTTACGAGTTGGTTCCTGACGTTAGGGTGGAGGAGTTCATGTCCGTGGAAGAATATGCCACCGTTTACCAACTCGT
TAGCGTCGTAAAGGCACATGGATTGACCACTGCCAGTAAGAAGACGAGATATTCAGGCATTGATGTCCTTAAACAC
TCGCTTCCTCCGGGATCTATGACGGGAGCCCCCAAGAAGATTACTGTGCAATTATTGCAGGACAAGATAGAAAGCA
AGCTAAACAAACATGTCAATGGTGGAGCACGTGGTGTTTACAGCGGTGTCACGGGATATTGGTCTGTGAATTCCAA
CGGAGATTGGTCTGTTAACATTAGATGTATGTATTCCTACAACGGCGGAACCAGCTGGCAACTCGGTGCAGGGGGG
GCCATAACAGTCTTAAGCACACTAGATGGGGAACTAGAGGAAATGTACACCAAGCTGGAGAGCAACTTACAAATTT
TCATGTAG
>YNR033W_JAY291
ATGCTGTCCGATACAATTGACACAAAGCAACAACAGCAACAGCTTCATGTCCTGTTCATAGACTCTTATGATTCAT
TCACCTACAATGTAGTGAGACTAATTGAACAACAAACTGATATCTCACCGGGAGTCAACGCCGTGCACGTGACGAC
GATACATAGTGATACGTTCCAATCTATGGATCAGCTATTGCCACTTTTGCCGCTTTTTGATGCTATCGTTGTTGGC
CCAGGACCTGGGAATCCCAACAATGGTGCACAACATATGGGTATAATATCTGAGCTTTTCGAGAATGCCAATGGAA
AGTTAGATGAAGTTCCAATATTGGGTATATGTCTTGGGTTCCAAGCAATGTGCTTGGCTCAAGGTGCTGATGTCAG
TGAGCTAAATACTATCAAGCATGGGCAAGTGTATGAAATGCATTTAAACGATGCAGCCAGAGCTTGTGGCCTTTTT
TCTGGTTATCCCGATACGTTCAAATCTACGAGGTACCATTCATTGCATGTCAATGCCTTCGGCATTGACACCCTTT
TGCCCTTATGCACAACCGAAGATGAGAACGGTATTCTTTTGATGAGTGCTCAAACGAAAAATAAGCCATGGTTTGG
CGTACAGTACCACCCGGAGTCATGTTGTTCAGAATTGGGGGGGCTGTTAGTCAGTAACTTTCTCAAGTTGAGTTTC
ATAAATAACGTGAAGACAGGAAGGTGGGAAAAGAAGAAACTTAATGGAGAGTTTTCCGATATCCTATCTCGATTGG
ATAGGACTATTGATAGAGACCCCATATACAAGGTAAAAGAGAAATATCCGAAGGGCGAGGACACAACTTACGTTAA
GCAGTTCGAGGTCTCTGAAGACCCGAAATTGACATTTGAAATTTGCAACATCATACGAGAAGAAAAATTTGTCATG
TCATCTTCTGTGATTAGTGAAAATAGGGGTGAATGGTCTATCATTGCTTTACCAAACTCCGCATCCCAGGTATTCA
CTCATTATGGAGCTATGAAAAAGACTACAGTTCATTATTGGCAAGATAATGAAATTAGTTACACCTTGTTGAAAAA
GTGTCTAGATGGTCAAGATTCGGATTTGCCTGGCTCCCTTGAGGTAATACATGAAGATAAATCCCAATTTTGGATC
ACTTTGGGTAAATTTATGGAGAATAAAATAATCGATAACCACAGAGAAATACCTTTTATTGGAGGTCTTGTTGGCA
TTTTAGGTTATGAAATAGGTCAGTACATTGCATGCGGCCGTTGCAATGATGATGAGAATTCCCTTGTTCCCGACGC
CAAACTAGTTTTTATCAACAATAGTATAGTCATTAATCACAAGCAAGGGAAGCTTTATTGTATTTCTCTGGATAAT
ACATTTCCAGTGGCATTAGAACAATCGTTAAGGGACAGTTTTGTTAGAAAGAAGGATATTAAGCAATCCCTGTCCT
GGCCCAAGTATCTTCCAGAGGAGATAGACTTCATTATAACTATGCCCGATAAACTTGACTACGCTAAGGCGTTTAA
GAAATGTCAGGATTATATGCATAAGGGTGATTCTTATGAAATGTGTCTCACAACGCAAACCAAAGTTGTACCATCT
GCGGTGATAGAACCCTGGAGGATTTTCCAGACCTTGGTACAAAGAAACCCGGCTCCATTTTCAAGTTTTTTTGAGT
TTAGAGACATTATTCCCCGCCAAGATGAAACGCCTCCAGTTTTGTGCTTCTTAAGTACTTCTCCAGAAAGGTTTTT
GAAGTGGGATGCAGACACATGCGAGCTACGTCCCATCAAGGGAACTGTGAAAAAAGGACCGCAAATGAACTTGGCA
AAAGCCACACGAATCCTGAAGACACCAAAAGAATTTGGTGAGAACTTAATGATTTTGGACTTAATCAGAAATGACC
TTTACGAGTTGGTTCCTGACGTTAGGGTGGAGGAATTCATGTCCGTGGAAGAATATGCCACCGTTTACCAACTCGT
TAGCGTCGTAAAGGCACATGGATTGACCTCTGCCAGTAAGAAGACGAGATATTCAGGCATTGATGTCCTTAAACAC
TCGCTTCCTCCGGGATCTATGACGGGAGCCCCCAAGAAGATTACTGTGCAATTATTGCAGGACAAGATAGAAAGCA
AGCTAAACAAACATGTCAATGGTGGAGCACGTGGTGTTTACAGCGGTGTCACGGGATATTGGTCTGTGAATTCCAA
CGGAGATTGGTCTGTTAACATTAGATGTATGTATTCCTACAACGGCGGAACCAGCTGGCAACTCGGTGCAGGGGGG
GCCATAACAGTCTTAAGCACACTAGATGGGGAACTAGAGGAAATGTACACCAAGTTGGAGAGCAACTTGCAAATTT
TCATGTAG
>YNR033W_T7
ATGCTGTCCGATACAATTGACACAAAACAACAACAGCAACAGCTTCATGTCCTGTTCATAGACTCTTATGATTCAT
TCACCTACAATGTAGTGAGACTAATTGAACAACAAACTGATATCTCACCGGGAGTCAACGCCGTGCACGTGACGAC
GATACATAGTGATACGTTCCAATCTATGGATCAGCTATTGCCGCTTTTGCCGCTTTTTGATGCTATTGTTGTTGGC
CCAGGACCTGGGAATCCCAACAATGGTGCACAAGATATGGGTATAATATCAGAGCTTTTCGAGAATGCCAATGGAA
ATTTAGATGAAGTTCCAATATTGGGTATATGTCTTGGGTTCCAAGCAATGTGCTTGGCTCAAGGTGCTGATGTCAG
TGAGCTAAATACTATCAAGCATGGGCAAGTGTATGAAATGCATTTAAACGATGCAGCCAGAGCTTGTGGCCTTTTT
TCTGGTTATCCCGATACGTTCAAATCTACGAGGTACCATTCATTGCATGTCAATGCCGAAGGCATTGACACCCTTT
TGCCCTTATGCACAACCGAAGATGAGAACGGTATTCTTTTGATGAGTGCTCAAACGAAAAATAAGCCATGGTTTGG
CGTACAGTACCACCCGGAGTCATGTTGTTCAGAATTGGGGGGGCTGTTAGTCAGTAACTTTCTCAAGTTGAGTTTC
ATAAATAACGTGAAGACAGGAAGGTGGGAAAAGAAGAAACTTAATGGAGAGTTTTCCGATATCCTATCTCGATTGG
ATAGGACTATTGATAGAGACCCCATATACAAGGTAAAAGAGAAATATCCGAAGGGCGAGGACACAACTTACGTTAA
GCAGTTCGAGGTCTCTGAAGACCCGAAATTGACATTTGAAATTTGCAACATCATACGAGAAGAAAAATTTGTCATG
TCATCTTCTGTGATTAGTGAAAATAGGGGTGAATGGTCTATCATTGCTTTACCAAACTCCGCATCCCAGGTATTCA
CTCATTATGGAGCTATGAAAAAGACTACAGTTCATTATTGGCAAGATAGTGAAATTAGTTACACCTTGTTGAAAAA
GTGTCTAGATGGTCAAGATTCGTATTTGCCTGGCTCCCTTGAGGTAATACATGAAGATAAATCCCAATTTTGGATC
ACTTTGGGTAAATTTATGGAGAATAAAATAATCGATAACCACAGAGAAATACCTTTTATTGGAGGTCTTGTTGGCA
TTTTAGGTTATGAAATAGGTCAGTACATTGCATGCGGCCGTTGCAATGATGATGAGAATTCCCTTGTTCCCGACGC
CAAACTAGTTTTTATCAACAATAGTATAGTCATTAATCACAAGCAAGGGAAGCTTTATTGTATTTCTCTGGATAAT
ACATTTCCAGTGGCATTAGAACAATCGTTAAGGGACAGTTTTGTTAGAAAGAAGGATATTAAACAATCCCTGTCCT
GGCCCAAGTATCTTCCAGAGGAGATAGACTTCATTATAACTATGCCCGATAAACTTGACTACGCTAAGGCGTTTAA
GAAATGTCAGGATTATATGCATAAGGGTGATTCTTATGAAATGTGTCTCACAACGCAAACCAAAGTTGTACCATCT
GCGGTGATAGAACCCTGGAGGATTTTCCAGACCTTGGTACAAAGAAACCCGGCTCCATTTTCAAGTTTTTTTGAGT
TTAAAGACATTATTCCCCGCCAAGATGAAACGCCTCCAGTTTTGTGCTTCTTAAGTACTTCTCCAGAAAGGTTTTT
GAAGTGGGATGCAGACACATGCGAGCTACGTCCCATCAAGGGAACTGTGAAAAAAGGACCGCAAATGAACTTGGCA
AAAGCCACACGAATCCTGAAGACACCAAAAGAATTTGGTGAGAACTTAATGATTTTGGACTTAATCAGAAATGACC
TTTACGAGTTGGTTCCTGACGTTCGGGTGGAGGAGTTCATGTCCGTGGAAGAATATGCCACCGTTTACCAACTCGT
TAGCGTCGTAAAGGCACATGGATTGACCTCTGCCAGTAAGAAGACGAGATATTCAGGCATTGATGTCCTTAAACAC
TCGCTTCCTCCGGGATCTATGACGGGAGCCCCCAAGAAGATTACTGTGCAATTATTGCAGGACAAGATAGAAAGCA
AGCTAAACAAACATGTCAATGGTGGAGCGCGTGGTGTTTACAGCGGTGTCACGGGATATTGGTCTGTGAATTCCAA
CGGAGATTGGTCTGTTAACATTAGATGTATGTATTCCTACAACGGCGGAACCAGCTGGCAACTCGGTGCAGGGGGG
GCCATAACAGTCTTAAGCACACTAGATGGGGAACTAGAGGAAATGTACACCAAGCTGGAGAGCAACTTACAAATTT
TCATGTAG
>YNR033W_Sigma1278
ATGCTGTCCGATACAATTGACACAAAACAACAACAGCAACAGCTTCATGTCCTGTTCATAGACTCTTATGATTCAT
TCACCTACAATGTAGTGAGACTAATTGAACAACAAACTGATATCTCACCGGGAGTCAACGCCGTGCACGTGACGAC
GATACATAGTGATACGTTCCAATCTATGGATCAGCTATTGCCACTTTTGCCGCTTTTTGATGCTATTGTTGTTGGC
CCAGGACCTGGGAATCCCAACAATGGTGCACAAGATATGGGTATAATATCTGAGCTTTTCGAGAATGCCAATGGAA
AGTTAGATGAAGTTCCAATATTGGGTATATGTCTTGGGTTCCAAGCAATGTGCTTGGCTCAAGGTGCTGATGTCAG
TGAGCTAAATACTATCAAGCATGGGCAAGTGTATGAAATGCATTTAAACGATGCAGCCAGAGCTTGTGGCCTTTTT
TCTGGTTATCCCGATACGTTCAAATCTACGAGGTACCATTCATTGCATGTCAATGCCTTCGGCATTGACACCCTTT
TGCCCTTATGCACAACCGAAGATGAGAACGGTATTCTTTTGATGAGTGCTCAAACGAAAAATAAGCCATGGTTTGG
CGTACAGTACCACCCGGAGTCATGTTGTTCAGAATTGGGGGGGCTGTTAGTCAGTAATTTTCTTAAGTTGAGTTTC
ATAAATAACGTGAAGACAGGAAGGTGGGAAAAGAAGAAACTTAATGGAGAGTTTTCCGATATCCTATCTCGATTGG
ATAGGACTATTGATAGAGACCCCATATACAAGGTAAAAGAGAAATATCCGAAGGGCGAGGACACAACTTACCTTAA
GCAGTTCGAGGTCTCTGAAGACCCGAAATTGACATTTGAAATTTGCAACATCATACGAGAAGAAAAATTTGTCATG
TCATCTTCTGTGATTAGTGAAAATAGGGGTGAATGGTCTATCATTGCTTTACCAAACTCCGCATCCCAGGTATTCA
CTCATTATGGAGCTATGAAAAAGACTACAGTTCATTATTGGCAAGATAGTGAAATTAGTTACACCTTGTTGAAAAA
GTGTCTAGATGGTCAAGATTCGGATTTGCCTGGCTCCCTTGAGGTAATACATGAAGATAAATCCCAATTTTGGATC
ACTTTGGGTAAATTTATGGAGAATAAAATAATTGATAACCACAGAGAAATACCTTTTATTGGAGGTCTTGTTGGCA
TTTTAGGTTATGAAATAGGTCAGTACATTGCATGCGGCCGTTGCAATGACGATGAGAATTCCCTTGTTCCCGACGC
CAAACTAGTTTTTATCAACAATAGTATAGTCATTAATCACAAGCAAGGGAAGCTTTATTGTATTTCTCTGGATAAT
ACATTTCCAGTGGCATTAGAACAATCATTAAGGGACAGTTTTGTTAGAAAGAAGAATATTAAGCAATCCCTGTCCT
GGCCCAAGTATCTTCCAGAGGAGATAGACTTCATTATAACTATGCCCGATAAACTTGACTACGCTAAGGCGTTTAA
GAAATGTCAGGATTATATGCATAAGGGTGATTCTTATGAAATGTGTCTCACAACGCAAACCAAAGTTGTACCATCT
GCGGTGATAGAACCCTGGAGGATTTTCCAGACCTTGGTACAAAGAAACCCGGCTCCATTTTCAAGTTTTTTTGAGT
TTAAAGACATTATTCCCCGCCAAGATGAAACGCCTCCAGTTTTGTGCTTCTTAAGTACTTCTCCAGAAAGGTTTTT
GAAGTGGGATGCAGACACATGCGAGCTACGTCCCATCAAGGGAACTGTGAAAAAAGGACCGCAAATGAACTTGGCA
AAAGCCACACGAATCCTGAAGACACCAAAAGAATTTGGTGAGAACTTAATGATTTTGGACTTAATCAGAAATGACC
TTTACGAGTTGGTTCCTGACGTTAGGGTGGAGGAGTTCATGTCCGTGGAAGAATATGCCACCGTTTACCAACTCGT
TAGCGTCGTAAAGGCACATGGATTGACCTCTGCCAGTAAGAAGACGAGATATTCAGGCATTGATGTCCTTAAACAC
TCGCTTCCTCCGGGATCTATGACGGGAGCCCCCAAGAAGATTACTGTGCAATTATTGCAGGACAAGATAGAAAGCA
AGCTAAACAAACATGTCAATGGTGGAGCACGTGGTGTTTACAGCGGTGTCACGGGATATTGGTCTGTGAATTCCAA
CGGAGATTGGTCTGTTAACATTAGATGTATGTATTCCTACAACGGCGGAACCAGCTGGCAACTCGGTGCAGGGGGG
GCCATAACAGTCTTAAGCACACTAGATGGGGAACTAGAGGAAATGTACACCAAGCTGGAGAGCAACTTACAAATTT
TCATGTAG
>YNR033W_PW5
ATGCTGTCCGATACAATTGACACAAAACAACAACAGCAACAGCTTCATGTCCTGTTCATAGACTCTTATGATTCAT
TCACCTACAATGTAGTGAGACTAATTGAACAACAAACTGATATCTCACCGGGAGTCAACGCCGTGCACGTGACGAC
GATACATAGTGATACGTTCCAATCTATGGATCAGCTGTTGCCGCTTTTGCCGCTTTTTGATGCTATTGTTGTTGGC
CCAGGACCTGGGAATCCCAACAATGGTGCACAAGATATGGGTATAATATCTGAGCTTTTCGAGAATGCCAATGGAA
AGTTAGATGAAGTTCCAATATTGGGTATATGTCTTGGGTTCCAAGCAATGTGCTTGGCTCAAGGTGCTGATGTCAG
TGAGCTAAATACTATCAAGCATGGGCAAGTGTATGAAATGCATTTGAACGATGCAGCCAGAGCTTGTGGCCTTTTT
TCTGGTTATCCCGATACGTTCAAATCTACGAGGTACCATTCATTGCATGTCAATGCCGAAGGCATTGACACCCTTT
TGCCCTTATGCACAACCGAAGATGAGAACGGTATTCTTTTGATGAGTGCTCAAACGAAAAATAAGCCATGGTTTGG
CGTACAGTACCACCCGGAGTCATGTTGTTCAGAATTGGGGGGGCTGTTAGTCAGTAACTTTCTCAAGTTGAGTTTC
ATAAATAACGTGAGGACAGGAAGGTGGGAAAAGAAGAAACTTAATGGAGAGTTTTCCGATATCCTATCTCGATTGG
ATAGGACTATTGATAGACACCCCATATACAAGGTAAAAGAGAAATATCCGAAGGGCGAGGACACAACTTACCTTAA
GCAGTTCGAGGTCTCTGAAGACCCGAAATTGACATTTGAAATTTGCAACATCATACGAGAAGAAAAATTTGTCATG
TCATCTTCTGTGATTAGTGAAAATAGGGGTGAATGGTCTATCATTGCTTTACCAAACTCCGCATCCCAGGTATTCA
CTCATTATGGAGCTATGAAAAAGACTACAGTTCATTATTGGCAAGATAGTGAAATTAGTTACACCTTGTTGAAAAA
GTGTCTAGATGGTCAAGATTCGGATTTGCCTGGCTCCCTTGAGGTAATACATGAAGATAAATCCCAATTTTGGATC
ACTTTGGGTAAATTTATGGAGAATAAAATAATCGATAACCACAGAGAAATACCTTTTATTGGAGGTCTTGTTGGCA
TTTTAGGTTATGAAATAGGTCAGTACATTGCATGCGGCCGTTGCAATGATGATGAGAATTCCCTTGTTCCCGACGC
CAAACTAGTTTTTATCAACAATAGTATAGTCATTAATCACAAGCAAGGGAAGCTTTATTGTATTTCTCTGGATAAT
ACATTTCCAGTGGCATTAGAACAATCATTAAGGGACAGTTTTGTTAGAAAGAAGGATATTAAGCAATCCCTGTCCT
GGCCCAAGTATCTTCCAGAGGAGATAGACTTCATTATAACTATGCCCGATAAACTTGACTACGCTAAGGCGTTTAA
GAAATGTCAGGATTATATGCATAAGGGTGATTCTTATGAAATGTGTCTCACAACGCAAACCAAAGTTGTACCATCT
GCGGTGATAGAACCCTGGAGGATTTTCCAGACCTTGGTACAAAGAAACCTGGCTCCATTTTCAAGTTTTTTTGAGT
TTAAAGACATTATTCCCCGCCAAGATGAAACGCCTCCAGTTTTGTGCTTCTTAAGTACTTCTCCAGAAAGGTTTTT
GAAGTGGGATGCAGACACATGCGAGCTACGTCCCATCAAGGGAACTGTGAAAAAAGGACCGCAAATGAACTTGGCA
AAAGCCACACGAATCCTGAAGACACCAAAAGAATTTGGTGAGAACTTAATGATTTTGGACTTAATCAGAAATGACC
TTTACGAGTTGGTTCCTGACGTTCGGGTGGAGGAGTTCATGTCCGTGGAAGAATATGCCACCGTTTACCAACTCGT
TAGCGTCGTAAAGGCACATGGATTGACCTCTGCCAGTAAGAAGACGAGATATTCAGGCATTGATGTCCTTAAGCAC
TCGCTTCCTCCGGGATCTATGACGGGAGCCCCCAAGAAGATTACTGTGCAATTATTACAGGACAAGATAGAAAGCA
AGCTAAACAAACATGTCAATGGTGGAGCGCGTGGTGTTTACAGCGGTGTCACGGGATATTGGTCTGTGAATTCCAA
CGGAGATTGGTCTGTTAACATTAGATGTATGTATTCCTACAACGGCGGAACCAGCTGGCAACTCGGTGCAGGGGGG
GCCATAACAGTCTTAAGCACACTAGATGGGGAACTAGAGGAAATGTACACCAAGCTGGAGAGCAACTTACAAATTT
TCATGTAG
>YNR033W-S288C
ATGCTGTCCGATACAATTGACACAAAGCAACAACAGCAACAGCTTCATGTCCTGTTCATAGACTCTTATGATTCAT
TCACCTACAATGTAGTGAGACTAATTGAACAACAAACTGATATCTCACCGGGAGTCAACGCCGTGCACGTGACGAC
GGTACATAGTGATACGTTCCAATCTATGGATCAGCTATTGCCACTTTTGCCGCTTTTTGATGCTATCGTTGTTGGC
CCAGGACCTGGGAATCCCAACAATGGTGCACAAGATATGGGTATAATATCTGAGCTTTTCGAGAATGCCAATGGAA
AGTTAGATGAAGTTCCAATATTGGGTATATGTCTTGGGTTCCAAGCAATGTGCTTGGCTCAAGGTGCTGATGTCAG
TGAGCTAAATACTATCAAGCATGGGCAAGTGTATGAAATGCATTTAAACGATGCAGCCAGAGCTTGTGGCCTTTTT
TCTGGTTATCCCGATACGTTCAAATCTACGAGGTACCATTCATTGCATGTCAATGCCGAAGGCATTGACACCCTTT
TGCCCTTATGCACAACCGAAGATGAGAACGGTATTCTTTTGATGAGTGCTCAAACGAAAAATAAGCCATGGTTTGG
CGTACAGTACCACCCGGAGTCATGTTGTTCAGAATTGGGGGGGCTGTTAGTCAGTAACTTTCTCAAGTTGAGTTTC
ATAAATAACGTGAAGACAGGAAGGTGGGAAAAGAAGAAACTTAATGGAGAGTTTTCCGATATCCTATCTCGATTGG
ATAGGACTATTGATAGAGACCCCATATACAAGGTAAAAGAGAAATATCCGAAGGGCGAGGACACAACTTACGTTAA
GCAGTTCGAGGTCTCTGAAGACCCGAAATTGACATTTGAAATTTGCAACATCATACGAGAAGAAAAATTTGTCATG
TCATCTTCTGTGATTAGTGAAAATACGGGTGAATGGTCTATCATTGCTTTACCAAACTCCGCATCCCAGGTATTCA
CTCATTATGGAGCTATGAAAAAGACTACAGTTCATTATTGGCAAGATAGTGAAATTAGTTACACCTTGTTGAAAAA
GTGTCTAGATGGTCAAGATTCGGATTTGCCTGGCTCCCTTGAGGTAATACATGAAGATAAATCCCAATTTTGGATC
ACTTTGGGTAAATTTATGGAGAATAAAATAATCGATAACCACAGAGAAATACCTTTTATTGGAGGTCTTGTTGGCA
TTTTAGGTTATGAAATAGGTCAGTACATTGCATGCGGCCGTTGCAATGATGATGAGAATTCCCTTGTTCCCGACGC
CAAACTAGTTTTTATCAACAATAGTATAGTCATTAATCACAAGCAAGGGAAGCTTTATTGTATTTCTCTGGATAAT
ACATTTCCAGTGGCATTAGAACAATCATTAAGGGACAGTTTTGTTAGAAAGAAGAATATTAAGCAATCCCTGTCCT
GGCCCAAGTATCTTCCAGAGGAGATAGACTTCATTATAACTATGCCCGATAAACTTGACTACGCTAAGGCGTTTAA
GAAATGTCAGGATTATATGCATAAGGGTGATTCTTATGAAATGTGTCTCACAACGCAAACCAAAGTTGTACCATCT
GCGGTGATAGAACCCTGGAGGATTTTCCAGACCTTGGTACAAAGAAACCCGGCTCCATTTTCAAGTTTTTTTGAGT
TTAAAGACATTATTCCCCGCCAAGATGAAACGCCTCCAGTTTTGTGCTTCTTAAGTACTTCTCCAGAAAGGTTTTT
GAAGTGGGATGCAGACACATGCGAGCTACGTCCCATCAAGGGAACTGTGAAAAAAGGACCGCAAATGAACTTGGCA
AAAGCCACACGAATCCTGAAGACACCAAAAGAATTTGGTGAGAACTTAATGATTTTGGACTTAATCAGAAATGACC
TTTACGAGTTGGTTCCTGACGTTCGGGTGGAGGAGTTCATGTCCGTGCAAGAATATGCCACCGTTTACCAACTCGT
TAGCGTCGTAAAGGCACATGGATTGACCTCTGCCAGTAAGAAGACGAGATATTCAGGCATTGATGTCCTTAAACAC
TCGCTTCCTCCGGGATCTATGACGGGAGCCCCCAAGAAGATTACTGTGCAATTATTGCAGGACAAGATAGAAAGCA
AGCTAAACAAACATGTCAATGGTGGAGCACGTGGTGTTTACAGCGGTGTCACGGGATATTGGTCTGTGAATTCCAA
CGGAGATTGGTCTGTTAACATTAGATGTATGTATTCCTACAACGGCGGAACCAGCTGGCAACTCGGTGCAGGGGGG
GCCATAACAGTCTTAAGCACACTAGATGGCGAACTAGAGGAAATGTACAACAAGTTGGAGAGCAACTTACAAATTT
TCATGTAG

Sequences of PDR8 alleles used for the McDonald Kreitman test (Data from SGD http://www.yeastgenome.org)
>YLR266C_SaccharomycesparadoxusNRRLY17217
ATGGATGGATCCCATATTCGTATGTCACCTACCACTGAAGAGCCCGTTTCGAGCGGTAAGAAGGGCAAGAGGAGGA
AGATCATTAAATCATGTGCATTTTGCAGGAAAAGAAAACTGAAATGCAGTCAGGCAAGGCCTATGTGTCAGCAATG
CGTGATTAGAAAGTTGCCGCAATGCATATACACAGAGGAGTTCAACTATCCCTTGTCTAATACGGAACTATTCGGG
CAAGTGCCCAATGTAGCATTGGTTCAAAAAATTGAGAACTTACAAACTCTATTAAAGGAAAACGATAAGGATAATG
CGAAACCGGTGCATTACAGATGTTCAGACAATCCAGTACGATCGCTGCGTACTTCAGTACTAGGTGATAATGGCTC
GATGTATGTGTTTGGCCCTACTTCTTGGAAAACTTTATCCTTGTTTGAACCAAATAAGTTTCAAACTGAGTTTCAA
AATTTATGGAGAGTTTTGAAACCGCTGCCCGAAGGCACTAGATCGCGATTAACTGAGAATAATATTGTAGCAGATT
TGCCTAGCTTTTCTCGAATGGAAAGCTGTATTGAATCCTTTTTTGCTGGACCGTTGTTTGACTTGTTGCATATTTT
CAACAAGGACGATATTCTTTCCCTCTTGGACAAGATTTTTATTAGAGATGCCACTAACAGTGACCTAATCATCCTA
CTCAATTTGGAAGTTAGTCCAAAAGATAAGTATAACCTTGGCATTGTACTTCAAATCCTTTGCTTGAGCTATTTTA
ACCAAAATGTCCCTCCTTCCGTAAGCCATTTCATTCACACTTTAACTGCAGCTTCCTTATCGTCATCGAGCTCAAA
CTTCGTGGAAAAACTACAATATTTCTTATTGTCTTATATCAATGTAATGATAAATTGCACGGAGGGTGTATGGGAT
GCGACTCAAGGCATTGATTTAATCAACGAGCTATGCCAGGGGTGCGTAAGTTTGGGTTTGAATGATATCGATAAAT
GGTATTTAAACGAAAGTAAGGTAACTAAACAGAACTTGAGATGCATTTGGTTTTGGGCTTTATTCCTTGATGTATC
CACGTCATATGACGTAGGTAAACCTCCGTCTATTTTGGATGATTTCCTGGATTTAAGTGTATTTACTGCGCAGAAT
TTCAAATCACCGGGCGTTGACTTCAGAAGAGTTAAGTTGATGCACGATTTTTTAAATGTTTCCAGATTCATTACTC
GTGAAATTCACAAGAGAGAGATAAATGGAAAGTTGATTACTTTTTCATTAAGATTGATTGAATTCATACAATCTAA
CTTTTCACCTATCGAGCACTATACGAATTCAATTCACTACTCCGGCATTGATTCCTTCGATATATTGATTTTATCA
AGAGCTTTGAGTATGGTTGCTAGTTTATACAATATTGAAATGATCATCGCTCAACAAAGTAGAATTATAGATAAGA
ATAGAATGGTTCAGTTTCTATTGATATCAATATCAGTCTGTGTTAACACAATAGTATTTCATTTTAAAGAATCTGT
CAATGGACAGAGGGACATTTTACCTGAACGACTAAAACTGTCGATTATTCTAATAAATCCTCTTTTAATACGAATA
ATATCGCAAGTGTACGGTTTAGCATTCAATAGGTTAATCTTCAGGGAGAAAGGGTTCCTTTTCCTTATCGACCTTG
ACACGGGGAAAAAAATTCAATTTATTAAATATGAAGAAGAAAACTTCGATGAGCTCTTGACAGGATTCGATATTAG
AACTGATAAATTTCTGTCATTTTCGGGAACAATAATAAGATTTTACGAAATTATTGATAGCATATTTGCTTCTAAT
GAAAGAAACAAACAGTTGTTTAAAGCAGTTTCCAATTTTTATCAATTAACTTCAACTTTGGCATTTGAACGCGTAA
GTAGGGTTTTATTTGATAAAGCATCCCAAGCAAGAATAGAAACTGAGAAAGTCTGGCTGAAAAAGGGCATTAATAT
GGAACATTTCAGCGATCTCATGATTGAGGATTTTATTAATGATGTCTGGAGAACGTTTAAAGACATTTCTAAAGAT
CTTTGGTCTATTGACAAAAAGAAATTCTATAAACAATATCATTTCGATTTATAA
>YLR266C_EC1118
ATGGATGGATCCCATTTTCCTATGACATCTACTACCGGAGAGCCCGTTTTAAGTGGTAAGAAGGGCAAGAGGAGGA
AGGTCATCAAGTCATGTGCATTTTGTAGAAAAAGAAAACTAAAATGCAGTCAGGCCAGGCCTATGTGTCAGCAATG
TGTAATTAGAAAACTACCGCAATGCGTTTACACAGAAGAGTTCAACTATCCCTTGTCTAATACGGAACTGTTCGAG
CAAGTGCCCAATGTAGCGTTGGTTCAGAAGATTGAGAATTTGCAGACTCTACTGAAGGAAAACGATAACAATAATG
CGAAACCGGTGTATTGCAGGAGTTCAGAAAATCCATTACGGTCACTGAGAACTTCGGTTTTAGGTGATAATGGCTC
GAGGTATGTGTTTGGCCCCACCTCCTGGAAAACTTTATCTTTGTTTGAACAAAATAAGTTTCAAACTGAGTTTCAA
AATTTATGGAAAGTCTTGAAACCACCTTCTGAATGCACTAAATCGCAATTAAATGAAAATGATGTTGTAGCAGATT
TGCCTAGTTTTCCTCAAATGGAAAGCTGCATTAAATCTTTTTTTGCTGGACCGCTGTTCGACATATTGCATATCTT
CAACCAAGACGATATTCTGTCCCTCTTGGACAGACTTTTTATTAGAGATACCACGGACAAGAACCTAGTCATCCTC
CTCGATTTGCAAGGTAATGCAAAAGATAAGTATAACCTTGGCATTGTACTTCAAATTCTTTGCTTGGGCTATTATA
ACCAAGATATCCCTTCTTCCGTGAGTCGTTTCCTTCACAGTTTAAGTGCAGCGTCCTTGTCATCATCGAGCTCAAA
TTTTGTGGAAAAACTACAATTTTTCTTATTGTCCTATATTAGTGTAATGATAAATTGCACGGACGGTGTATGGGAT
GCGACTCAAGGCGTTGACTTAATCAACGAGCTATGCCAGGGGTGCATAAGTTTGGGTTTAAATGATATTGATAAAT
GGTATTTGAACGAAAGTGAGGAAACCAAACAAAACTTGAGGTGTATTTGGTTTTGGGCTTTATTCCTTGATGTATC
CACCTCATATGATATAGGTAATCCTCCGTCTATTTCAGATGATCTTTTCGATTTAAGTATATTTACTGCGCAGAAT
TTCCAATCACCGAGTATTGACTTTAGGAGAGTTAAGCTAATGCACGATTTTTTAGATGTTTCCCGATTCACTACTC
GTGAAATTCACAAGAGAGAGATGAACGAAAAATTGACCACTTTTTCATTGAGATTGATTGAATTTATACAATCTAA
CTTTTCACCTATCGAACATTATACAAATTCAGTTTACTACTCTGATATTGATCCCTTTGATATATTGATTTTATCA
AGATCTCTAAGTATAGTTGCTGGTATATACAATATTGAGATGATCATCGCTCAACAAAGCAGAATCATAGATAAGA
ACAGAATGGTTCAGTTCTTGTTGATATCCATATCAGTCTGTGTTAATACAATGGTATTTCATTTTAAAGAGCCTAT
CAACGACCAGGAGAACGTGTTAACTGAAGGGCTAAAACTGTCTATTATTCTAATCAATCCACTTTTAATACGAATA
GTATCGCAAGTGTACAGTTTAGCATTTAATAGGTTAATCTTCAGGGAGAAGGGATTCCTTTTCCTTATTGACCTTG
ACACTGGGAAAAAAATACAATTCATTAAATATGAAGAAGAAAACTTTGATGAACTTTTGACAGGATTCGATGTTAG
GACTGATAAATTTCTCTCATTTTCAGGAACAATAATAAGATTTTACGAAATCGTTGATAGCATATTTGCTGTTAAT
GAAAGAAATAAGCGATTGTTAAAAGCAGTTTCCAATTTTTATCAGTTAACTTCAACTTTGGCGTTTGAACGCGTAA
GTAGGGTTTTATTCGATAAAGCGTCCCAAGCAAGAATAGAGACTGAAAAAATTTGGCTGAAAAAGGGCATTAATAT
GGAGCACTTCAGTGATCTCATGATTGAAGATTTTATTAATGATGTTTGGAAAACGTTCAAAGAGATTTCCAAAGAC
CTTTGGTCCATTGACAAAAAGAAATTTTATAAACAATATCATTTCGATTTATAA
>YLR266C_YJM789
ATGGATGGATCCCATTTTCCTATGACATCTACTACCGGAGAGCCCGTTTTAAGTGGTAAGAAGGGCAAGAGGAGGA
AGGTCATCAAGTCATGTGCATTTTGTAGAAAAAGAAAACTGAAATGCAGTCAGGCCAGGCCTATGTGTCAGCAATG
TGTAATTAGAAAACTACCGCAATGCGTTTACACAGAAGAGTTCAACTATCCCTTGTCTAATACGGAACTGTTCGAG
CAAGTGCCCAATGTAGCGTTGGTTCAGAAGATTGAGAATTTGCAGACTCTACTGAAGGAAAACGATAACAATAATG
CGAAACCGGTGTATTGCAGGAGTTCAGAAAATCCATTACGGTCACTGAGAACTTCGGTTTTAGGTGATAATGGCTC
GAGGTATGTGTTTGGCCCCACCTCCTGGAAAACTTTATCTTTGTTTGAACAAAATAAGTTTCAAACTGAGTTTCAA
AATTTATGGAAAGTCTTGAAACCACTTCCTGAATGCACTAAATCGCAATTAAATGAAAATGATGTTGTAGCAGATT
TGCCTAGTTTTCCTCAAATGGAAAGCTGCATTAAATCTTTTTTTGCTGGACCGCTGTTCGACATATTGCATATCTT
CAACCAAGACGATATTCTGTCCCTCTTGGACAGACTTTTTATTAGAGATACCACGGACAAGAACCTAGTCATCCTC
CTCGATTTGCAAGGTAATGCAAAAGATAAGTATAACCTTGGCATTGTACTTCAAATTCTTTGCTTGGGCTATTATA
ACCAAGATATCCCTTCTTCCGTGAGTCGTTTCCTTCACAGTTTAAGTGCAGCGTCCTTGTCATCATCGAGCTCAAA
TTTTGTGGAAAAACTACAATTTTTCTTATTGTCCTATATTAGTGTAATGATAAATTGCACGGACGGTGTATGGGAT
GCGACTCAAGGCGTTGACTTAATCAACGAGCTATGCCAGGGGTGCATAAGTTTGGGTTTAAATGATATTGATAAAT
GGTATTTGAACGAAAGTGAGGAAACCAAACAAAACTTGAGGTGTATTTGGTTTTGGGCTTTATTCCTTGATGTATC
CACCTCATATGATATAGGTAATCCTCCGTCTATTTCAGATGATCTTTTCGATTTAAGTATATTTACTGCGCAGAAT
TTCCAATCACCGAGTATTGACTTTAGGAGAGTTAAGCTAATGCACGATTTTTTAGATGTTTCCCGATTCACTACTC
GTGAAATTCACAAGAGAGAGATGAACGAAAAATTGACCACTTTTTCATTGAGATTGATTGAATTTATACAATCTAA
CTTTTCACCTATCGAACATTATACAAATTCAGTTTACTACTCTGATATTGATCCCTTTGATATATTGATTTTATCA
AGATCTCTAAGTATAGTTGCTAGTATATACAATATTGAGATGATCATCGCTCAACAAAGCAGAATCATAGATAAGA
ACAGAATGGTTCAGTTCTTGTTGATATCCATATCAGTCTGTGTTAATACAATGGTATTTCATTTTAAAGAGCCTAT
CAACGACCAGGAGAACGTGTTAACTGAAGGGCTAAAACTGTCTATTATTCTAATCAATCCACTTTTAATACGAATA
GTATCGCAAGTGTACAGTTTAGCATTTAATAGGTTAATCTTCAGGGAGAAGGGATTCCTTTTCCTTATTGACCTTG
ACACTGGGAAAAAAATACAATTCATTAAATATGAAGAAGAAAACTTTGATGAACTTTTGACAGGATTCGATGTTAG
GACTGATAAATTTCTCTCATTTTCAGGAACAATAATAAGATTTTACGAAATCGTTGATAGCATATTTGCTGTTAAT
GAAAGAAATAAGCGATTGTTAAAAGCAGTTTCCAATTTTTATCAGTTAACTTCAACTTTGGCGTTTGAACGCGTAA
GTAGGGTTTTATTCGATAAAGCGTCCCAAGCAAGAATAGAGACTGAAAAAATTTGGCTGAAAAAGGGCATTAATAT
GGAGCACTTCAGTGATCTCATGATTGAAGATTTTATTAATGATGTTTGGAAAACGTTCAAAGAGATTTCCAAAGAC
CTTTGGTCCATTGACAAAAAGAAATTTTATAAACAATATCATTTCGATTTATAA
>YLR266C_RM11-1a
ATGGATGGATCCCATTTTCCTATGACATCTACTACCGGAGAGCCCGTTTTAAGTGGTAAGAAGGGCAAGAGGAGGA
AGGTCATCAAGTCATGTGCATTTTGTAGAAAAAGAAAACTGAAATGCAGTCAGGCCAGGCCTATGTGTCAGCAATG
TGTAATTAGAAAACTACCGCAATGCGTTTACACAGAAGAGTTCAACTATCCCTTGTCTAATACGGAACTGTTCGAG
CAAGTGCCCAATGTAGCGTTGGTTCAGAAGATTGAGAATTTGCAGACTCTACTGAAGGAAAACGATAACAATAATG
CGAAACCGGTGTATTGCAGGAGTTCAGAAAATCCATTACGGTCACTGAGAACTTCGGTTTTAGGTGATAATGGCTC
GAGGTATGTGTTTGGCCCCACCTCCTGGAAAACTTTATCTTTGTTTGAACAAAATAAGTTTCAAACTGAGTTTCAA
AATTTATGGAAAGTCTTGAAACCACTTCCTGAATGCACTAAATCGCAATTAAATGAAAATGATGTTGTAGCAGATT
TGCCTAGTTTTCCTCAAATGGAAAGCTGCATTAAATCTTTTTTTGCTGGACCGCTGTTCGACATATTGCATATCTT
CAACCAAGACGATATTCTGTCCCTCTTGGACAGACTTTTTATTAGAGATACCACGGACAAGAACCTAGTCATCCTC
CTCGATTTGCAAGGTAATGCAAAAGATAAGTATAACCTTGGCATTGTACTTCAAATTCTTTGCTTGGGCTATTATA
ACCAAGATATCCCTTCTTCCGTGAGTCGTTTCCTTCACAGTTTAAGTGCAGCGTCCTTGTCATCATCGAGCTCAAA
TTTTGTGGAAAAACTACAATTTTTCTTATTGTCCTATATTAGTGTAATGATAAATTGCACGGACGGTGTATGGGAT
GCGACTCAAGGCGTTGACTTAATCAACGAGCTATGCCAGGGGTGCATAAGTTTGGGTTTAAATGATATTGATAAAT
GGTATTTGAACGAAAGTGAGGAAACCAAACAAAACTTGAGGTGTATTTGGTTTTGGGCTTTATTCCTTGATGTATC
CACCTCATATGATATAGGTAATCCTCCGTCTATTTCAGATGATCTTTTCGATTTAAGTATATTTACTGCGCAGAAT
TTCCAATCACCGAGTATTGACTTTAGGAGAGTTAAGCTAATGCACGATTTTTTAGATGTTTCCCGATTCACTACTC
GTGAAATTCACAAGAGAGAGATGAACGAAAAATTGACCACTTTTTCATTGAGATTGATTGAATTTATACAATCTAA
CTTTTCACCTATCGAACATTATACAAATTCAGTTTACTACTCTGATATTGATCCCTTTGATATATTGATTTTATCA
AGATCTCTAAGTATAGTTGCTAGTATATACAATATTGAGATGATCATCGCTCAACAAAGCAGAATCATAGATAAGA
ACAGAATGGTTCAGTTCTTGTTGATATCCATATCAGTCTGTGTTAATACAATGGTATTTCATTTTAAAGAGCCTAT
CAACGACCAGGAGAACGTGTTAACTGAAGGGCTAAAACTGTCTATTATTCTAATCAATCCACTTTTAATACGAATA
GTATCGCAAGTGTACAGTTTAGCATTTAATAGGTTAATCTTCAGGGAGAAGGGATTCCTTTTCCTTATTGACCTTG
ACACTGGGAAAAAAATACAATTCATTAAATATGAAGAAGAAAACTTTGATGAACTTTTGACAGGATTCGATGTTAG
GACTGATAAATTTCTCTCATTTTCAGGAACAATAATAAGATTTTACGAAATCGTTGATAGCATATTTGCTGTTAAT
GAAAGAAATAAGCGATTGTTAAAAGCAGTTTCCAATTTTTATCAGTTAACTTCAACTTTGGCGTTTGAACGCGTAA
GTAGGGTTTTATTCGATAAAGCGTCCCAAGCAAGAATAGAGACTGAAAAAATTTGGCTGAAAAAGGGCATTAATAT
GGAGCACTTCAGTGATCTCATGATTGAAGATTTTATTAATGATGTTTGGAAAACGTTCAAAGAGATTTCCAAAGAC
CTTTGGTCCATTGACAAAAAGAAATTTTATAAACAATATCATTTCGATTTATAA
>YLR266C-S288c-Chr12
ATGGATGGATCCCATTTTCCTATGAAATCTACTACCGGAGAGCCCGTTTCAAGTGGTAAGAAGGGCAAGAGGAGGA
AGGTCATCAAGTCATGTGCATTTTGTAGAAAAAGAAAACTGAAATGCAGTCAGGCCAGGCCTATGTGTCAGCAATG
TGTAATTAGAAAACTACCGCAATGCGTTTACACAGAAGAGTTCAACTATCCCTTGTCTAATACGGAACTGTTCGAG
CAAGTGCCCAATGTAGCGTTGGTTCAGAAGATTGAGAATTTGCAGACTCTACTGAAGGAAAACGATAACAATAATG
CGAAACCGGTGTATTGCAGGAGTTCAGAAAATCCATTACGGTCACTGAGAACTTCGGTTTTAGGTGATAATGGCTC
GAGGTATGTGTTTGGCCCCACTTCCTGGAAAACTTTATCTTTGTTTGAACAAAATAAGTTTCAAACTGAGTTTCAA
AATTTATGGAAAGTCTTGAAACCACTTCCTGAATGCACTAAATCGCAATTAAATGAAAATGATGTTGTAGCAGATT
TGCCTAGTTTTCCTCAAATGGAAAGCTGTATTAAATCTTTTTTTGCTGGACCGCTGTTCGGCATATTGCATATCTT
CAACCAAGACGATATTCTGTCCCTCTTGGACAGACTTTTTATTAGAGATACCACGGACAAGAACCTAGTCATCCTC
CTCGATTTGCAAGGTAATGCAAAAGATAAGTATAATCTTGGCATTGTACTTCAAATTCTTTGCTTGGGCTATTATA
ACCAAGATATCCCTTCTTCCGTGAGTCATTTCCTTCACACTTTAAGTGCAGCGTCCTTGTCATCATCGAGCTCAAA
TTTCGTGGAAAAACTACAATTTTTCTTATTGTCCTATATTAGTGTAATGATAAATTGCACGGACGGTGTATGGGAT
GCGACTCAAGGCGTTGACTTAATCAACGAGCTATGCCAGGGGTGCATAAGTTTGGGTTTAAATGATATTGATAAAT
GGTATTTGAACGAAAGTGAGGAAACCAAACAAAACTTGAGGTGTATTTGGTTTTGGGCTTTATTCCTTGATGTATC
CACCTCATATGATATAGGTAATCCTCCGTCTATTTCAGATGATCTTTTGGACTTAAGTATATTTACTGCGCAGAAT
TTCCAATCACCGAGTATTGACTTTAGGAGAGTTAAGCTAATGCACGATTTTTTAGATGTTTCCCGATTCACTACTC
GTGAAATTCACAAGAGAGAGATGAACGAAAAATTGACCACTTTTTCATTGAGATTGATTGAATTTATACAATCTAA
CTTTTCACCTATCGAACATTATACAAATTCAGTTTACTACTCTGATATTGATCCCTTTGATATATTGATTTTATCA
AGATCTCTAAGTATAGTTGCTAGTATATACAATATTGAGATGATCATCGCTCAACAAAGCAGAATCATAGATAAGA
ACAGAATGGTTCAGTTCTTGTTGATATCCATATCAGTCTGTGTTAATACAATGGTATTTCATTTTAAAGAGCCTAT
CAACGACCAGGAGAACGTGTTAACTGAAGGGCTAAAACTGTCTATTATTCTAATCAATCCACTTTTAATACGAATA
GTATCGCAAGTGTACAGTTTAGCATTTAATAGGTTAATCTTCAGGGAGAAGGCATTCCTTTTCCTTATTGACCTTG
ACACTGGGAAAAAAATACAATTCATTAAATATGAAGAAGAAAACTTTGATGAACTTTTGACAGGATTCGATGTTAG
GACTGATAAATTTCTGTCATTTTCAGGAACAATAATAAGATTTTACGAAATTATTGATAGCATATTTGCTGTTAAT
GAAAGAAATAAGCGATTGTTAAAAGCAGTTTCCAATTTTTATCAGTTAACTTCAACTTTGGCGTTTGAACGCGTAA
GTAGGGTTTTATTCGATAAAGCGTCCCAAGCAAGAATAGAGACTGAAAAAATTTGGCTGAAAAAGGGCATTAATAT
GGAGCACTTCAGTGATCTCATGATTGAAGATTTTATTAATGATGTTTGGAAAACGTTCAAAGAGATTTCCAAAGAC
CTTTGGTCCATTGACAAAAAGAAATTTTATAAACAATATCATTTCGATTTATAA
>YLR266C-JAY291Biofuel
ATGGATGGATCCCATTTTCCTATGACATCTACTACCGGAGAGCCCGTTTCAAGTGGTAAGAAGGGCAAGAGGAGGA
AGGTCATCAAGTCATGTGCATTTTGTAGAAAAAGAAAACTGAAATGCAGTCAGGCCAGGCCTATGTGTCAGCAATG
TGTAATTAGAAAACTACCGCAATGCGTTTACACAGAAGAGTTCAACTATCCCTTGTCTAATACGGAACTGTTCGAG
CAAGTGCCCAATGTAGCGTTGGTTCAGAAGATTGAGAATTTGCAGACTCTACTGAAGGAAAACGATAACAATAATG
CGAAACCGGTGTATTGCAGGAGTTCAGAAAACCCATTGCGGTCACTGAGAACTTCGGTTTTAGGTGATAATGGCTC
GAGGTATGTGTTTGGCCCCACTTCCTGGAAAACTTTATCTTTGTTTGAACAAAATAAGTTTCAAACTGAGTTTCAA
AATTTATGGAAAGTCTTGAAACCACTTCCTGAATGCACTAAATCGCAATTAAATGAAAATGATGTTGTAGCAGATT
TGCCTAGTTTTCCTCAAATGGAAAGCTGCATTAAATCTTTTTTTGCTGGACCGCTGTTCGACATATTGCATATCTT
CAACCAAGACGATATTCTGTCCCTCTTGGACAGACTTTTTATTAGAGATACCACGGACAAGAACCTAGTCATCCTC
CTCGATTTGCAAGGTAATGCAAAAGAGAAGTATAACCTTGGCATTGTACTTCAAATTCTTTGCTTGGGCTATTATA
ACCAAGATATCCCTTCTTCCGTGAGTCATTTCCTTCACACTTTAAGTGCAGCGTCCTTGTCATCATCGAGCTCAAA
TTTTGTGGAAAAACTACAATTTTTCTTATTGTCCTATATTAGTGTAATGATAAATTGCACGGACGGTGTATGGGAT
GCGACTCAAGGCGTTGACTTAATCAACGAGCTATGCCAGGGGTGCATAAGTTTGGGTTTAAATGATATTGATAAAT
GGTATTCAAACGAAAGTGAGGAAATCAAACAAAACTTGAGGTGTATTTGGTTTTGGGCTTTATTCCTTGATGTATC
CACCTCATATGATATAGGTAATCCTCCGTCTATTTCAGATGATCTTTTGGACTTAAGTATATTTACTGCGCAGAAT
TTCCAATCACCGAGTATTGACTTTAGGAGAGTTAAGTTAATGCACGATTTTTTAGATGTTTCCCGATTCACTACTC
GTGAAATTCACAAAAGAGAGATGAACGAAAAATTGACCACTTTTTCATTGAGATTGATTGAATTTATACAATCTAA
CTTTTCACCTATCGAACATTATACAAATTCAGTTTACTACTCTGATATTGATCCCTTTGATATATTGATTTTATCA
AGATCTCTAAGTATAGTTGCTAGTATATACAATATTGAGATGATCATCGCTCAACAAAGCAGAATCATAGATAAGA
ACAGAATGGTTCAGTTCTTGTTGATATCCATATCAGTCTGTGTTAATACAATGGTATTTCATTTTAAAGAGCCTAT
CAACGACCAGGAGAACGTGTTAACTGAAGGGCTAAAACTGTCTATTATTCTAATCAATCCACTTTTAATACGAATA
GTATCGCAAGTGTACAGTTTAGCATTTAATAGGTTAATCTTCAGGGAGAAGGGATTCCTTTTCCTTATTGACCTTG
ACACTGGGAAAAAAATACAATTCATTAAATATGAAGAAGAAAACTTTGATGAACTTTTGACAGGATTCGATGTTAG
GACTGATAAATTTCTGTCATTTTCAGGAACAATAATAAGATTTTACGAAATTATTGATAGCATATTTGCTGTTAAT
GAAAGAAATAAGCGATTGTTAAAAGCAGTTTCCAATTTTTATCAGTTAACTTCAACTTTGGCGTTTGAACGCGTAA
GTAGGGTTTTATTCGATAAAGCGTCCCAAGCAAGAATAGAGACTGAAAAAATTTGGCTGAAAAAGGGCATTAATAT
GGAGCACTTCAGTGATCTCATGATTGAAGATTTTATTAATGATGTTTGGAAAACGTTCAAAGAGATTTCCAAAGAC
CTTTGGTCCATTGACAAAAAGAAATTTTATAAACAATATCATTTCGATTTATAA
>YLR266C-K7
ATGGATGGATCCCATTTTCCTATGACATCTACTACCGGAGAGCCCGTTTCAAGTGGTAAGAAGGGCAAGAGGAGGA
AGGTCATCAAGTCATGTGCATTTTGTAGAAAAAGAAAACTGAAATGCAGTCAGGCCAGGCCTATGTGTCAGCAATG
TGTAATTAGAAAACTACCGCAATGCGTTTACACAGAAGAGTTCAACTATCCCTTGTCTAATACGGAACTGTTCGAG
CAAGTGCCCAATGTAGCGTTGGTTCAGAAGATTGAGAATTTGCAGACTCTACTGAAGGAAAACGATAACAATAATG
CGAAACCGGTGTATTGCACGAGTTCAGAAAACCCATTGCGGTCACTGAGAACTTCGGTTTTAGGTGATAATGGCTC
GAGGTATGTGTTTGGCCCCACTTCCTGGAAAACTTTATCTTTGTTTGAACAAAATAAGTTTCAAACTGAGTTTCAA
AATTTATGGAAAGTCTTGAAACCACTTCCTGAATGCACTAAATCGCAATTAAATGAAAATGATGTTGTAGCAGATT
TGCCTAGTTTTCCTCAAATGGAAAGCTGCATTAAATCTTTTTTTGCTGGACCGCTGTTCGACATATTGCATATCTT
CAACCAAGACTATATTCTGTCCCTCTTGGACAGACTTTTTATTAGAGATACCACGGACAAGAACCTAGTCATCCTC
CTCGATTTGCAAGGTAATGCAAAAGATAAGTATAACCTTGGCATTGTACTTCAAATTCTTTGCTTGGGCTATTATA
ACCAAGATATCCCTTCTTCCGTGAGTCATTTCCTTCACACTTTAAGTGCAGCGTCCTTGTCATCATCGAGCTCAAA
TTTTGTGGAAAAACTACAATTTTTCTTATTGTCCTATATTAGTGTAATGATAAATTGCACGGACGGTGTATGGGAT
GCGACTCAAGGCGTTGACTTAATCAACGAGCTATGCCAGGGGTGCATAAGTTTGGGTTTAAATGATATTGATAAAT
GGTATTTGAACGAAAGTGAGGAAACCAAACAAAACTTGAGGTGTATTTGGTTTTGGGCTTTATTCCTTGATGTATC
CACCTCATATGATATAGGTAATCCTCCGTCTATTTCAGATGATCTTTTGGACTTAAGTATATTTACTGCGCAGAAT
TTCCAATCACCGAGTATTGACTTTAGGAGAGTTAAGCTAATGCACGATTTTTTAGATGTTTCCCGATTCACTACTC
GTGAAATTCACAAGAGAGAGATGAACGAAAAATTGACCACTTTTTCATTGAGATTGATTGATTTTATACAATCTAA
CTTTTCACCTATCGAACATTATACAAATTCAGTTTACTACTCTGATATTGACCCCTTTGATATATTGATTTTATCA
AGATCTCTAAGTATAGTTGCTAGTATATACAATATTGAGATGATCATCGCTCAACAAAGCAGAATCATAGATAAGA
ACAGAATGGTTCAGTTCTTGTTGATATCCATATCAGTCTGTGTTAATACAATGGTATTTCATTTTAAAGAGCCTAT
CAACGACCAGGAGAACGTGTTAACTGAAGGGCTAAAACTGTCTATTATTCTAATCAATCCACTTTTAATACGAATA
GTATCGCAAGTGTACAGTTTAGCATTTAATAAGTTAATCTTCAGGGAGAAGGGATTCCTTTTCCTTATTGACCTTG
ACACTGGGAAAAAAATACAATTCATTAAATATGAAGAAGAAAACTTTGATGAACTTTTGACAGGATTCGATGTTAG
GACTGATAAATTTCTGTCATTTTCAGGAACAATAATAAGATTTTACGAAATTATTGATAGCATATTTGCTGTTAAT
GAAAGAAATAAGCGATTGTTAAAAGCAGTTTCCAATTTTTATCAGTTAACTTCAACTTTGGCGTTTGAACGCGTAA
GTAGGGTTTTATTCGATAAAGCGTCCCAAGCAAGAATAGAGACTGAAAAAATTTGGCTGAAAAAGGGCATTAATAT
GGAGCACTTCAGTGATCTCATGATTGAAGATTTTATTAATGATGTTTGGAAAACGTTCAAAGAGATTTCCAAAGAC
CTTTGGTCCATTGACAAAAAGAAATTTTATAAACAATATCATTTCGATTTATAA
>YLR266C_CBS7960 [source=WashU]
ATGGATGGATCCCATTTTCCTATGACATCTACTACCGGAGAGCCCGTTTTAAGTGGTAAGAAGGGCAAGAGGAGGA
AGGTCATCAAGTCATGTGCATTTTGTAGAAAAAGAAAACTGAAATGCAGTCAGGCCAGGCCTATGTGTCAGCAATG
TGTAATTAGAAAACTACCGCAATGCGTTTACACAGAAGAGTTCAACTATCCCTTGTCTAATACGGAACTGTTCGAG
CAAGTGCCCAATGTAGCGTTGGTTCAGAAGATTGAGAATTTGCAGACTCTACTGAAGGAAAACGATAACAATAATG
CGAAACCGGTGTATTGCAGGAGTTCAGAAAATCCATTACGGTCACTGAGAACTTCGGTTTTAGGTGATAATGGCTC
GAGGTATGTGTTTGGCCCCACCTCCTGGAAAACTTTATCTTTGTTTGAACAAAATAAGTATCAAACTGAGTTTCAA
AATTTATGGAAAGTCTTGAAACCACTTTCTGAATGCACTAAATCGCAATTAAATGAAAATGATGTTGTAGCAGATT
TGCCTAGTTTTCCTCAAATGGAAAGCTGCATTAAATCTTTTTTTGCTGGACCGCTGTTCGACATATTGCATATCTT
CAACCAAGACGATATTCTGTCCCTCTTGGACAGACTTTTTATTAGAGATACCACGGACAAGAACCTAGTCATCCTC
CTCGATTTGCAAGGTAATGCAAAAGATAAGTATAACCTTGGCATTGTACTTCAAATTCTTTGCTTGGGCTATTATA
ACCAAGATATCCCTTCTTCCGTGAGTCATTTCCTTCACAGTTTAAGTGCAGCGTCCTTGTCATCATCGAGCTCAAA
TTTTGTGGAAAAACTACAATTTTTCTTATTGTCCTATATTAGTGTAATGATAAATTGCACGGACGGTGTATGGGAT
GCGACTCAAGGCGTTGACTTAATCAACGAGCTATGCCAGGGGTGCATAAGTTTGGGTTTAAATGATATTGATAAAT
GGTATTTGAACGAAAGTGAGGAAACCAAACAAAACTTGAGGTGTATTTGGTTTTGGGCTTTATTCCTTGATGTATC
CACCTCATATGATATAGGTAATCCTCCGTCTATTTCAGATGATCTTTTCGATTTAAGTATATTTACTGCGCAGAAT
TTCCAATCACCGAATATTGACTTTAGGAGAGTTAAGCTAATGCACGATTTTTTAGATGTTTCCCGATTCACTACTC
GTGAAATTCACAAGAGAGAGATGAACGAAAAATTGACCACTTTTTCATTGAGATTGATTGAATTTATACAATCTAA
CTTTTCACCTATCGAACATTATACAAATTCAGTTTACTACTCTGATATTGATCCCTTTGATATATTGATTTTATCA
AGATCTCTAAGTATAGTTGCTAGTATATACAATATTGAGATGATCATCGCTCAACAAAGCAGAATCATAGATAAGA
ACAGAATGGTTCAGTTCTTGTTGATATCCATATCAGTCTGTGTTAATACAATGGTATTTCATTTTAAAGAGCCTAT
CAACGACCAGGAGAACGTGTTAACTGAAGGGCTAAAACTGTCTATTATTCTAATCAATCCACTTTTAATACGAATA
GTATCGCAAGTGTACAGTTTAGCATTTAATAGGTTAATCTTCAGGGAGGAGGGATTCCTTTTCCTTATTGACCTTG
ACACTGGGAAAAAAATACAATTCATTAAATATGAAGAAGAAAACTTTGATGAACTTTTGACAGGATTCGATGTCAG
GACTGATAAATTTCTGTCATTTTCAGGAACAATAATAAGATTTTACGAAATTATTGATAGCATATTTGCTGTTAAT
GAAAGAAATAAGCGATTGTTAAAAGCAGTTTCCAATTTTTATCAGTTAACTTCAACTTTGGCGTTTGAACGCGTAA
GTAGGGTTTTATTCGATAAAGCGTCCCAAGCAAGAATAGAGACTGAAAAAATTTGGCTGAAAAAGGGCATTAATAT
GGAGCACTTCAGTGATCTCATGATTGAAGATTTTATTAATGATGTTTGGAAAACGTTCAAAGAGATTTCCAAAGAC
CTTTGGTCCATTGACAAAAAGAAATTTTATAAACAATATCATTTCGATTTATAA
>YLR266C_CLIB215
ATGGATGGATCCCATTTTCCTATGACATCTACTACCGGAGAGCCCGTTTTAAGTGGTAAGAAGGGCAAGAGGAGGA
AGGTCATCAAGTCATGTGCATTTTGTAGAAAAAGAAAACTAAAATGCAGTCAGGCCAGGCCTATGTGTCAGCAATG
TGTAATTAGAAAACTACCGCAATGCGTTTACACAGAAGAGTTCAACTATCCCTTGTCTAATACGGAACTGTTCGAG
CAAGTGCCCAATGTAGCGTTGGTTCAGAAGATTGAGAATTTGCAGACTCTACTGAAGGAAAACGATAACAATAATG
CGAAACCGGTGTATTGCAGGAGTTCAGAAAATCCATTACGGTCACTGAGAACTTCGGTTTTAGGTGATAATGGCTC
GAGGTATGTGTTTGGCCCCACCTCCTGGAAAACTTTATCTTTGTTTGAACAAAATAAGTTTCAAACTGAGTTTCAA
AATTTATGGAAAGTCTTGAAACCACTTCCTGAATGCACTAAATCGCAATTAAATGAAAATGATGTTGTAGCAGATT
TGCCTAGTTTTCCTCAAATGGAAAGCTGCATTAAATCTTTTTTTGCTGGACCGCTGTTCGACATATTGCATATCTT
CAACCAAGACGATATTCTGTCCCTCTTGGACAGACTTTTTATTAGAGATACCACGGACAAGAACCTAGTCATCCTC
CTCGATTTGCAAGGTAATGCAAAAGATAAGTATAACCTTGGCATTGTACTTCAAATTCTTTGCTTGGGCTATTATA
ACCAAGATATCCCTTCTTCCGTGAGTCGTTTCCTTCACAGTTTAAGTGCAGCGTCCTTGTCATCATCGAGCTCAAA
TTTTGTGGAAAAACTACAATTTTTCTTATTGTCCTATATTAGTGTAATGATAAATTGCACGGACGGTGTATGGGAT
GCGACTCAAGGCGTTGACTTAATCAACGAGCTATGCCAGGGGTGCATAAGTTTGGGTTTAAATGATATTGATAAAT
GGTATTTGAACGAAAGTGAGGAAACCAAACAAAACTTGAGGTGTATTTGGTTTTGGGCTTTATTCCTTGATGTATC
CACCTCATATGATATAGGTAATCCTCCGTCTATTTCAGATGATCTTTTCGATTTAAGTATATTTACTGCGCAGAAT
TTCCAATCACCGAGTATTGACTTTAGGAGAGTTAAGCTAATGCACGATTTTTTAGATGTTTCCCGATTCACTACTC
GTGAAATTCACAAGAGAGAGATGAACGAAAAATTGACCACTTTTTCATTGAGATTGATTGAATTTATACAATCTAA
CTTTTCACCTATCGAACATTATACAAATTCAGTTTACTACTCTGATATTGATCCCTTTGATATATTGATTTTATCA
AGATCTCTAAGTATAGTTGCTAGTATATACAATATTGAGATGATCATCGCTCAACAAAGCAGAATCATAGATAAGA
ACAGAATGGTTCAGTTCTTGTTGATATCCATATCAGTCTGTGTTAATACAATGGTATTTCATTTTAAAGAGCCTAT
CAACGACCAGGAGAACGTGTTAACTGAAGGGCTAAAACTGTCTATTATTCTAATCAATCCACTTTTAATACGAATA
GTATCGCAAGTGTACAGTTTAGCATTTAATAGGTTAATCTTCAGGGAGAAGGGATTCCTTTTCCTTATTGACCTTG
ACACTGGGAAAAAAATACAATTCATTAAATATGAAGAAGAAAACTTTGATGAACTTTTGACAGGATTCGATGTTAG
GACTGATAAATTTCTCTCATTTTCAGGAACAATAATAAGATTTTACGAAATCGTTGATAGCATATTTGCTGTTAAT
GAAAGAAATAAGCGATTGTTAAAAGCAGTTTCCAATTTTTATCAGTTAACTTCAACTTTGGCGTTTGAACGCGTAA
GTAGGGTTTTATTCGATAAAGCGTCCCAAGCAAGAATAGAGACTGAAAAAATTTGGCTGAAAAAGGGCATTAATAT
GGAGCACTTCAGTGATCTCATGATTGAAGATTTTATTAATGATGTTTGGAAAACGTTCAAAGAGATTTCCAAAGAC
CTTTGGTCCATTGACAAAAAGAAATTTTATAAACAATATCATTTCGATTTATAA
>YLR266C_PW5
ATGGATGGATCCCATTTTCCTATGACATCTACTACCGGAGAGCCCGTTTCAAGTGGTAAGAAGGGCAAGAGGAGGA
AGGTCATCAAGTCATGTGCATTTTGTAGAAAAAGAAAACTGAAATGCAGTCAGGCCAGGCCTATGTGTCAGCAATG
TGTAATTAGAAAACTACCGCAATGCGTCTACACAGAAGAGTTCAACTATCCCTTGTCTAATACGGAACTGTTCGAG
CAAGTGCCCAATGTAGCGTTGGTTCAGAAGATTGAGAATTTGCAGACTCTACTGAAGGAAAACGATAACAATAATG
CGAAACCGGTGTATTGCAGGAGTTCAGAAAATCCATTACGGTCACTGAGAACTTCGGTTTTAGGTGATAATGGCTC
GAGGTATGTGTTTGGCCCCACCTCCTGGAAAACTTTATCTTTGTTTGAACAAAATAAGTTTCAAACTGAGTTTCAA
AATTTATGGAAAGTCTTGAAACCACTTCCTGAATGCACTAAATCGCAATTAAATGAAAATGATGTTGTAGCAGATT
TGCCTAGTTTTCCTCAAATGGAAAGCTGCATTAAATCTTTTTTTGCTGGACCGCTGTTCGACATATTGCATATCTT
CGACCAGGACGATATTCTGTCCCTCTTGGACAGACTTTTTATTAGAGATACCACGGACAAGAACCTAGTCATCCTC
CTCGATTTGCAAGGTAATGCAAAAGAGAAGTATAACCTTGGCATTGTACTTCAAATTCTTTGCTTGGGCTATTATA
ACCAAGATATCCCTTCTTCCGTGAGTCATTTCCTTCACACTTTAAGTGCAGCGTCCTTGTCATCATCGAGCTCAAA
TTTTGTGGAAAAACTACAATTTTTCTTATTGTCCTATATTAGTGCAATGATAAATTGCACGGACGGTGTATGGGAT
GCGACTCAAGGCGTTGACTTAATCAACGAGCTATGCCAGGGGTGCATAAGTTTGGGTTTAAATGATATTGATAAAT
GGTATTTGAACGAAAGTGAGGAAACCAAACAAAACTTGAGGTGTATTTGGTTTTGGGCTTTATTCCTTGATGTATC
CACCTCATATGATATAGGTAATCCTCCGTCTATTTCAGATGATCTTTTGGACTTAAGTATATTTACTGCGCAGAAT
TTCCAATCACCGAGTATTGACTTTAGGAGAGTTAAGCTAATGCACGATTTTTTAGATGTTTCCCGATTCACTACTC
GTGAAATTCACAAGAGAGAGATTAACGAAAAATTGACCACTTTTTCATTGAGATTGATTGAATTTATACAATCTAA
CTTTTCACCTATCGAACATTATACAAATTCAGTTTACTACTCTGATATTGATCCCTTTGATATATTGATTTTATCA
AGATCTCTAAGTATAGTTGCTAGTATATACAATATTGAGATGATCATCGCTCAACAAAGCAGAATCATAGATAAGA
ACAGAATGGTTCAGTTCTTGTTGATATCCATATCAGTCTGTGTTAATACAATGGTATTTCATTTTAAAGAGCCTAT
CAACGACCAGGAGAACGTGTTAACTGAAGGGCTAAAATTGTCTATTATTCTAATCAATCCACTTTTAATACGAATA
GTATCGCAAGTGTACAGTTTAGCATTTAATAGGTTAATCTTCAGGGAGAAGGGATTCCTTTTCCTTATTGACCTTG
ACACTGGGAAAAAAATACAATTCATTAAATATGAAGAAGAAAACTTTGATGAACTTTTGACAGGATTCGATGTTAG
GACTGATAAATTTCTGTCATTTTCAGGAACAATAATAAGATTTTACGAAATTATTGATAGCATATTTGCTGTTAAT
GAAAGAAATAAGCGATTGTTAAAAGCAGTTTCCAATTTTTATCAGTTAACTTCAACTTTGGCGTTTGAACGCGTAA
GTAGGGTTTTATTCGATAAAGCGTCCCAAGCAAGAATAGAGACTGAAAAAATTTGGCTGAAAAAGGGCATTAATAT
GGAGCACTTCAGTGATCTCATGATTGAAGATTTTATTAATGATGTTTGGAAAACGTTCAAAGAGATTTCCAAAGAC
CTTTGGTCCATTGACAAAAAGAAATTTTATAAACAATATCATTTCGATTTATAA
>YLR266C_Sigma1278b
ATGGATGGATCCCATTTTCCTATGAAATCTACTACCGGAGAGCCCGTTTCAAGTGGTAAGAAGGGCAAGAGGAGGA
AGGTCATCAAGTCATGTGCATTTTGTAGAAAAAGAAAACTGAAATGCAGTCAGGCCAGGCCTATGTGTCAGCAATG
TGTAATTAGAAAACTACCGCAATGCGTTTACACAGAAGAGTTCAACTATCCCTTGTCTAATACGGAACTGTTCGAG
CAAGTGCCCAATGTAGCGTTGGTTCAGAAGATTGAGAATTTGCAGACTCTACTGAAGGAAAACGATAACAATAATG
CGAAACCGGTGTATTGCAGGAGTTCAGAAAATCCATTACGGTCACTGAGAACTTCGGTTTTAGGTGATAATGGCTC
GAGGTATGTGTTTGGCCCCACTTCCTGGAAAACTTTATCTTTGTTTGAACAAAATAAGTTTCAAACTGAGTTTCAA
AATTTATGGAAAGTCTTGAAACCACTTCCTGAATGCACTAAATCGCAATTAAATGAAAATGATGTTGTAGCAGATT
TGCCTAGTTTTCCTCAAATGGAAAGCTGTATTAAATCTTTTTTTGCTGGACCGCTGTTCGGCATATTGCATATCTT
CAACCAAGACGATATTCTGTCCCTCTTGGACAGACTTTTTATTAGAGATACCACGGACAAGAACCTAGTCATCCTC
CTCGATTTGCAAGGTAATGCAAAAGATAAGTATAATCTTGGCATTGTACTTCAAATTCTTTGCTTGGGCTATTATA
ACCAAGATATCCCTTCTTCCGTGAGTCATTTCCTTCACACTTTAAGTGCAGCGTCCTTGTCATCATCGAGCTCAAA
TTTCGTGGAAAAACTACAATTTTTCTTATTGTCCTATATTAGTGTAATGATAAATTGCACGGACGGTGTATGGGAT
GCGACTCAAGGCGTTGACTTAATCAACGAGCTATGCCAGGGGTGCATAAGTTTGGGTTTAAATGATATTGATAAAT
GGTATTTGAACGAAAGTGAGGAAACCAAACAAAACTTGAGGTGTATTTGGTTTTGGGCTTTATTCCTTGATGTATC
CACCTCATATGATATAGGTAATCCTCCGTCTATTTCAGATGATCTTTTGGACTTAAGTATATTTACTGCGCAGAAT
TTCCAATCACCGAGTATTGACTTTAGGAGAGTTAAGCTAATGCACGATTTTTTAGATGTTTCCCGATTCACTACTC
GTGAAATTCACAAGAGAGAGATGAACGAAAAATTGACCACTTTTTCATTGAGATTGATTGAATTTATACAATCTAA
CTTTTCACCTATCGAACATTATACAAATTCAGTTTACTACTCTGATATTGATCCCTTTGATATATTGATTTTATCA
AGATCTCTAAGTATAGTTGCTAGTATATACAATATTGAGATGATCATCGCTCAACAAAGCAGAATCATAGATAAGA
ACAGAATGGTTCAGTTCTTGTTGATATCCATATCAGTCTGTGTTAATACAATGGTATTTCATTTTAAAGAGCCTAT
CAACGACCAGGAGAACGTGTTAACTGAAGGGCTAAAACTGTCTATTATTCTAATCAATCCACTTTTAATACGAATA
GTATCGCAAGTGTACAGTTTAGCATTTAATAGGTTAATCTTCAGGGAGAAGGCATTCCTTTTCCTTATTGACCTTG
ACACTGGGAAAAAAATACAATTCATTAAATATGAAGAAGAAAACTTTGATGAACTTTTGACAGGATTCGATGTTAG
GACTGATAAATTTCTGTCATTTTCAGGAACAATAATAAGATTTTACGAAATTATTGATAGCATATTTGCTGTTAAT
GAAAGAAATAAGCGATTGTTAAAAGCAGTTTCCAATTTTTATCAGTTAACTTCAACTTTGGCGTTTGAACGCGTAA
GTAGGGTTTTATTCGATAAAGCGTCCCAAGCAAGAATAGAGACTGAAAAAATTTGGCTGAAAAAGGGCATTAATAT
GGAGCACTTCAGTGATCTCATGATTGAAGATTTTATTAATGATGTTTGGAAAACGTTCAAAGAGATTTCCAAAGAC
CTTTGGTCCATTGACAAAAAGAAATTTTATAAACAATATCATTTCGATTTATAA
>YLR266C_T7
ATGGATGGATCCCATTTTCCTATGACATCTACTACCGGAGAGCCCGTTTCAAGTGGTAAGAAGGGCAAGAGGAGGA
AGGTCATCAAGTCATGTGCATTTTGTAGAAAAAGAAAACTGAAATGCAGTCAGGCCAGGCCTATGTGTCAGCAATG
TGTAATTAGAAAACTACCGCAATGCGTTTACACAGAAGAGTTCAACTATCCCTTGTCTAATACGGAACTGTTCGAG
CAAGTGCCCAATGTAGCGTTGGTTCAGAAGATTGAGAATTTGCAGACTCTACTGAAGGAAAACGATAACAATAATG
CGAAACCGGTGTATTGCAGGAGTTCAGAAAATCCATTACGGTCACTGAGAACTTCGGTTTTAGGTGATAATGGCTC
GAGGTATGTGTTTGGCCCCACCTCCTGGAAAACTTTATCTTTGTTTGAACAAAATAAGTTTCAAACTGAGTTTCAA
AATTTATGGAAAGTCTTGAAACCACTTCCTGAATGCACTAAATCGCAATTAAATGAAAATGATGTTGTAGCAGGTT
TGCCTAGTTTTCCTCAAATGGAAAGCTGCATTAAATCTTTTTTTGCTGGACCGCTGTTCGACATATTGCATATCTT
CAACCAAGACGATATTCTGTCCCTCTTGGACAGACTTTTTATTAGAGATACCACGGACAAGAACCTAGTCATCCTT
CTCGATTTGCAAGGTAATGCAAAAGATAAGTATAACCTTGGCATTGTACTTCAAATTCTTTGCTTGGGCTATTATA
ACCAAGATATCCCTTCTTCCGTGAGTCATTTCCTTCACACTTTAAGTGCAGCGTCCTTGTCATCATCGAGCTCAAA
TTTTGTGGAAAAACTACAATTTTTCTTATTGTCCTATATTAGTGTAATGATAAATTGCACGGACGGTGTATGGGAT
GCGACTCAAGGCGTTGACTTAATCAACGAGCTATGCCAGGGGTGCATAAGTTTGGGTTTAAATGATATTGATAAAT
GGTATTTGAACGAAAGTGAGGAAACCAAACAAAACTTGAGGTGTATTTGGTTTTGGGCTTTATTCCTTGATGTATC
CACCTCATATGATATAGGTAATCCTCCGTCTATTTCAGATGATCTTTTGGACTTAAGTATATTTACTGCGCAGAAT
TTCCAATCACCGAGTATTGACTTTAGGAGAGTTAAGCTAATGCACGATTTTTTAGATGTTTCCCGATTCACTACTC
GTGAAATTCACAAGAGAGAGATGAACGAAAAATTGACCACTTTTTCATTGAGATTGATTGAATTTATACAATCTAA
CTTTTCACCTATCGAACATTATACAAATTCAGTTTACTACTCTGATATTGATCCCTTTGATATATTGATTTTATCA
AGATCTCTAAGTATAGTTGCTAGTATATACAATATTGAGATGATCATCGCTCAACAAAGCAGAATCATAGATAAGA
ACAGAATGGTTCAGTTCTTGTTGATATCCATATCAGTCTGTGTTAATACAATGGTATTTCATTTTAAAGAGCCTAT
CAACGACCAGGAGAACGTGTTAACTGAAGGGCTAAAACTGTCTATTATTCTAATCAATCCACTTTTAATACGAATA
GTATCGCAAGTGTACAGTTTAGCATTTAATAGGTTAATTTTCAGGGAGAAGGGATTCCTTTTCCTTATTGACCTTG
ACACTGGGAAAAAAATACAATTCATTAAATATGAAGAAGAAAACTTTGATGAACTTTTGACAGGATTCGATGTTAG
GACTGATAAATTTCTGTCATTTTCAGGAACAATAATAAGATTTTACGAAATTATTGATAGCATATTTGCTGTTAAT
GAAAGAAATAAGCGATTGTTAAAAGCAGTTTCCAATTTTTATCAGTTAACTTCAACTTTGGCGTTTGAACGCGTAA
GTAGGGTTTTATTCGATAAAGCGTCCCAAGCAAGAATAGAGACTGAAAAAATTTGGCTGAAAAAGGGCATTAATAT
GGAGCACTTCAGTGATCTCATGATTGAAGATTTTATTAATGATGTTTGGAAAACGTTCAAAGAGATTTCCAAAGAC
CTTTGGTCCATTGACAAAAAGAAATTTTATAAACAATATCATTTCGATTTATAA
>YLR266C_UC5
ATGGATGGATCCCATTTTCCTATGACATCTACTACCGGAGAGCCCGTTTCAAGTGGTAAGAAGGGCAAGAGGAGGA
AGGTCATCAAGTCATGTGCATTTTGTAGAAAAAGAAAACTGAAATGCAGTCAGGCCAGGCCTATGTGTCAGCAATG
TGTAATTAGAAAACTACCGCAATGCGTTTACACAGAAGAGTTCAACTATCCCTTGTCTAATACGGAACTGTTCGAG
CAAGTGCCCAATGTAGCGTTGGTTCAGAAGATTGAGAATTTGCAGACTCTACTGAAGGAAAACGATAACAATAATG
CGAAACCGGTGTATTGCACGAGTTCAGAAAACCCATTGCGGTCACTGAGAACTTCGGTTTTAGGTGATAATGGCTC
GAGGTATGTGTTTGGCCCCACTTCCTGGAAAACTTTATCTTTGTTTGAACAAAATAAGTTTCAAACTGAGTTTCAA
AATTTATGGAAAGTCTTGAAACCACTTCCTGAATGCACTAAATCGCAATTAAATGAAAATGATGTTGTAGCAGATT
TGCCTAGTTTTCCTCAAATGGAAAGCTGCATTAAATCTTTTTTTGCTGGACCGCTGTTCGACATATTGCATATCTT
CAACCAAGACTATATTCTGTCCCTCTTGGACAGACTTTTTATTAGAGATACCACGGACAAGAACCTAGTCATCCTC
CTCGATTTGCAAGGTAATGCAAAAGATAAGTATAACCTTGGCATTGTACTTCAAATTCTTTGCTTGGGCTATTATA
ACCAAGATATCCCTTCTTCCGTGAGTCATTTCCTTCACACTTTAAGTGCAGCGTCCTTGTCATCATCGAGCTCAAA
TTTTGTGGAAAAACTACAATTTTTCTTATTGTCCTATATTAGTGTAATGATAAATTGCACGGACGGTGTATGGGAT
GCGACTCAAGGCGTTGACTTAATCAACGAGCTATGCCAGGGGTGCATAAGTTTGGGTTTAAATGATATTGATAAAT
GGTATTTGAACGAAAGTGAGGAAACCAAACAAAACTTGAGGTGTATTTGGTTTTGGGCTTTATTCCTTGATGTATC
CACCTCATATGATATAGGTAATCCTCCGTCTATTTCAGATGATCTTTTGGACTTAAGTATATTTACTGCGCAGAAT
TTCCAATCACCGAGTATTGACTTTAGGAGAGTTAAGCTAATGCACGATTTTTTAGATGTTTCCCGATTCACTACTC
GTGAAATTCACAAGAGAGAGATGAACGAAAAATTGACCACTTTTTCATTGAGATTGATTGATTTTATACAATCTAA
CTTTTCACCTATCGAACATTATACAAATTCAGTTTACTACTCTGATATTGACCCCTTTGATATATTGATTTTATCA
AGATCTCTAAGTATAGTTGCTAGTATATACAATATTGAGATGATCATCGCTCAACAAAGCAGAATCATAGATAAGA
ACAGAATGGTTCAGTTCTTGTTGATATCCATATCAGTCTGTGTTAATACAATGGTATTTCATTTTAAAGAGCCTAT
CAACGACCAGGAGAACGTGTTAACTGAAGGGCTAAAACTGTCTATTATTCTAATCAATCCACTTTTAATACGAATA
GTATCGCAAGTGTACAGTTTAGCATTTAATAAGTTAATCTTCAGGGAGAAGGGATTCCTTTTCCTTATTGACCTTG
ACACTGGGAAAAAAATACAATTCATTAAATATGAAGAAGAAAACTTTGATGAACTTTTGACAGGATTCGATGTTAG
GACTGATAAATTTCTGTCATTTTCAGGAACAATAATAAGATTTTACGAAATTATTGATAGCATATTTGCTGTTAAT
GAAAGAAATAAGCGATTGTTAAAAGCAGTTTCCAATTTTTATCAGTTAACTTCAACTTTGGCGTTTGAACGCGTAA
GTAGGGTTTTATTCGATAAAGCGTCCCAAGCAAGAATAGAGACTGAAAAAATTTGGCTGAAAAAGGGCATTAATAT
GGAGCACTTCAGTGATCTCATGATTGAAGATTTTATTAATGATGTTTGGAAAACGTTCAAAGAGATTTCCAAAGAC
CTTTGGTCCATTGACAAAAAGAAATTTTATAAACAATATCATTTCGATTTATAA
>YLR266C_Vin13
ATGGATGGATCCCATTTTCCTATGACATCTACTACCGGAGAGCCCGTTTTAAGTGGTAAGAAGGGCAAGAGGAGGA
AGGTCATCAAGTCATGTGCATTTTGTAGAAAAAGAAAACTRAAATGCAGTCAGGCCAGGCCTATGTGTCAGCAATG
TGTAATTAGAAAACTACCGCAATGCGTTTACACAGAAGAGTTCAACTATCCCTTGTCTAATACGGAACTGTTCGAG
CAAGTGYCCAATGTAGCGTTGGTTCAGAAGATTGAGAATTTGCAGACTCTACTGAAGGAAAACGATAACAATAATG
CGAAACCGGTGTATTGCAGGAGTTCAGAAAATCCATTACGGTCACTGAGAACTTCGGTTTTAGGTGATAATGGCTC
GAGGTATGTGTTTGGCCCCACCTCCTGGAAAACTTTATCTTTGTTTGAACAAAATAAGTTTCAAACTGAGTTTCAA
AATTTATGGAAAGTCTTGAAACCACTTYCTGAATGCACTAAATCGCAATTAAATGAAAATGATGTTGTAGCAGATT
TGCCTAGTTTTCCTCAAATGGAAAGCTGCATTAAATCTTTTTTTGCTGGACCGCTGTTCGACATATTGCATATCTT
CAACCAAGACGATATTCTGTCCCTCTTGGACAGACTTTTTATTAGAGATACCACGGACAAGAACCTAGTCATCCTC
CTCGATTTGCAAGGTAATGCAAAAGATAAGTATAACCTTGGCATTGTACTTCAAATTCTTTGCTTGGGCTATTATA
ACCAAGATATCCCTTYTTCCGTGAGTCRTTTCCTTCACAGTTTAAGTGCAGCGTCCTTGTCATCATCGAGCTCAAA
TTTTGTGGAAAAACTACAATTTTTCTTATTGTCCTATATTAGTGTAATGATAAATTGCACGGACGGTGTATGGGAT
GCGACTCAAGGCGTTGACTTAATCAACGAGCTATGCCAGGGGTGCATAAGTTTGGGTTTAAATGATATTGATAAAT
GGTATTTGAACGAAAGTGAGGAAACCAAACAAAACTTGAGGTGTATTTGGTTTTGGGCTTTATTCCTTGATGTATC
CACCTCATATGATATAGGTAATCCTCCGTCTATTTCAGATGATCTTTTCGATTTAAGTATATTTACTGCGCAGAAT
TTCCAATCACCGAGTATTGACTTTAGGAGAGTTAAGCTAATGCACGATTTTTTAGATGTTTCCCGATTCACTACTC
GTGAAATTCACAAGAGAGAGATGAACGAAAAATTGACCACTTTTTCATTGAGATTGATTGAATTTATACAATCTAA
CTTTTCACCTATCGAACATTATACAAATTCAGTTTACTACTCTGATATTGATCCCTTTGATATATTGATTTTATCA
AGATCTCTAAGTATAGTTGCTAGTATATACAATATTGAGATGATCATCGCTCAACAAAGCAGAATCATAGATAAGA
ACAGAATGGTTCAGTTCTTGTTGATATCCATATCAGTCTGTGTTAATACAATGGTATTTCATTTTAAAGAGCCTAT
CAACGACCAGGAGAACGTGTTAACTGAAGGGCTAAAACTGTCTATTATTCTAATCAATCCACTTTTAATACGAATA
GTATCGCAAGTGTACAGTTTAGCATTTAATAGGTTAATCTTCAGGGAGAAGGGATTCCTTTTCCTTATTGACCTTG
ACACTGGGAAAAAAATACAATTCATTAAATATGAAGAAGAAAACTTTGATGAACTTTTGACAGGATTCGATGTTAG
GACTGATAAATTTCTCTCATTTTCAGGAACAATAATAAGATTTTACGAAATCGTTGATAGCATATTTGCTGTTAAT
GAAAGAAATAAGCGATTGTTAAAAGCAGTTTCCAATTTTTATCAGTTAACTTCAACTTTGGCGTTTGAACGCGTAA
GTAGGGTTTTATTCGATAAAGCGTCCCAAGCAAGAATAGAGACTGAAAAAATTTGGCTGAAAAAGGGCATTAATAT
GGAGCACTTCAGTGATCTCATGATTGAAGATTTTATTAATGATGTTTGGAAAACGTTCAAAGAGATTTCCAAAGAC
CTTTGGTCCATTGACAAAAAGAAATTTTATAAACAATATCATTTCGATTTATAA
>YLR266C_W303
ATGGATGGATCCCATTTTCCTATGAAATCTACTACCGGAGAGCCCGTTTCAAGTGGTAAGAAGGGCAAGAGGAGGA
AGGTCATCAAGTCATGTGCATTTTGTAGAAAAAGAAAACTGAAATGCAGTCAGGCCAGGCCTATGTGTCAGCAATG
TGTAATTAGAAAACTACCGCAATGCGTTTACACAGAAGAGTTCAACTATCCCTTGTCTAATACGGAACTGTTCGAG
CAAGTGCCCAATGTAGCGTTGGTTCAGAAGATTGAGAATTTGCAGACTCTACTGAAGGAAAACGATAACAATAATG
CGAAACCGGTGTATTGCAGGAGTTCAGAAAATCCATTACGGTCACTGAGAACTTCGGTTTTAGATGATAATGGCTC
GAGGTATGTGTTTGGCCCCACCTCCTGGAAAACTTTATCTTTGTTTGAACAAAATAAGTTTCAAACTGAGTTTCAA
AATTTATGGAAAGTCTTGAAACCACTTTCTGAATGCACTAAATCGCAATTAAATGAAAATGATGTTGTAGCAGATT
TGCCTAGTTTTCCTCAAATGGAAAGCTGCATTAAATCTTTTTTTGCTGGACCGCTGTTCGACATATTGCATATCTT
CAACCAAGACGATATTCTGTCCCTCTTGGACAGACTTTTTATTAGAGATACCACGGACAAGAACCTAGTCATCCTC
CTCGATTTGCAAGGTAATGCAAAAGATAAGTATAACCTTGGCATTGTACTTCAAATTCTTTGCTTGGGCTATTATA
ACCAAGATATCCCTTCTTCCGTGAGTCGTTTCCTTCACAGTTTAAGTGCAGCGTCCTTGTCATCATCGAGCTCAAA
TTTTGTGGAAAAACTACAATTTTTCTTATTGTCCTATATTAGTGTAATGATAAATTGCACGGACGGTGTATGGGAT
GCGACTCAAGGCGTTGACTTAATCAACGAGCTATGCCAGGGGTGCATAAGTTTGGGTTTAAATGATATTGATAAAT
GGTATTTGAACGAAAGTGAGGAAACCAAACAAAACTTGAGGTGTATTTGGTTTTGGGCTTTATTCCTTGATGTATC
CACCTCATATGATATAGGTAATCCTCCGTCTATTTCAGATGATCTTTTCGATTTAAGTATATTTACTGCGCAGAAT
TTCCAATCACCGAGTATTGACTTTAGGAGAGTTAAGCTAATGCACGATTTTTTAGATGTTTCCCGATTCACTACTC
GTGAAATTCACAAGAGAGAGATGAACGAAAAATTGACCACTTTTTCATTGAGATTGATTGAATTTATACAATCTAA
CTTTTCACCTATCGAACATTATACAAATTCAGTTTACTACTCTGATATTGATCCCTTTGATATATTGATTTTATCA
AGATCTCTAAGTATAGTTGCTAGTATATACAATATTGAGATGATCATCGCTCAACAAAGCAGAATCATAGATAAGA
ACAGAATGGTTCAGTTCTTGTTGATATCCATATCAGTCTGTGTTAATACAATGGTATTTCATTTTAAAGAGCCTAT
CAACGACCAGGAGAACGTGTTAACTGAAGGGCTAAAACTGTCTATTATTCTAATCAATCCACTTTTAATACGAATA
GTATCGCAAGTGTACAGTTTAGCATTTAATAGGTTAATCTTCAGGGAGAAGGGATTCCTTTTCCTTATTGACCTTG
ACACTGGGAAAAAAATACAATTCATTAAATATGAAGAAGAAAACTTTGATGAACTTTTGACAGGATTCGATGTTAG
GACTGATAAATTTCTCTCATTTTCAGGAACAATAATAAGATTTTACGAAATCGTTGATAGCATATTTGCTGTTAAT
GAAAGAAATAAGCGATTGTTAAAAGCAGTTTCCAATTTTTATCAGTTAACTTCAACTTTGGCGTTTGAACGCGTAA
GTAGGGTTTTATTCGATAAAGCGTCCCAAGCAAGAATAGAGACTGAAAAAATTTGGCTGAAAAAGGGCATTAATAT
GGAGCACTTCAGTGATCTCATGATTGAAGATTTTATTAATGATGTTTGGAAAACGTTCAAAGAGATTTCCAAAGAC
CTTTGGTCCATTGACAAAAAGAAATTTTATAAACAATATCATTTCGATTTATAA
>YLR266C_YJM269
ATGGATGGATCCCATTTTCCTATGACATCTACTACCGGAGAGCCCGTTTCAAGTGGTAAGAAGGGCAAGAGGAGGA
AGGTCATCAAGTCATGTGCATTTTGTAGAAAAAGAAAACTGAAATGCAGTCAGGCCAGGCCTATGTGTCAGCAATG
TGTAATTAGAAAACTACCGCAATGCGTTTACACAGAAGAGTTCAACTATCCCTTGTCTAATACGGAACTGTTCGAG
CAAGTGCCCAATGTAGCGTTGGTTCAGAAGATTGAGAATTTGCAGACTTTACTGAAGGAAAACGATAACAATAATG
CGAAACCGGTGTATTGCAGGAGTTCAGAAAATCCATTACGGTCACTGAGAACTTCGGTTTTAGGTGATAATGGCTC
GAGGTATGTGTTTGGCCCCACCTCCTGGAAAACTTTATCTTTGTTTGAACAAAATAAGTTTCAAACTGAGTTTCAA
AATTTATGGAAAGTCTTGAAACCACTTCCTGAATGCACTAAATCGCAATTAAATGAAAATGATGTTGTAGCAGATT
TGCCTAGTTTTCCTCAAATGGAAAGCTGCATTAAATCTTTTTTTGCTGGACCGCTGTTCGACATATTGCATATCTT
CAACCAAGACGATATTCTGTCCCTCTTGGACAGACTTTTTATTAGAGATACCACGGACAAGAACCTAGTCATCCTC
CTCGATTTGCAAGGTAATGCAAAAGATAAGTATAACCTTGGCATTGTACTTCAAATTCTTTGCTTGGGCTATTATA
ACCAAGATATCCCTTCTTCCGTGAGTCATTTCCTTCACACTTTAAGTGCAGCGTCCTTGTCATCATCGAGCTCAAA
TTTTGTGGAAAAACTACAATTTTTCTTATTGTCCTATATTAGTGTAATGATAAATTGCACGGACGGTGTATGGGAT
GCGACTCAAGGCGTTGACTTAATCAACGAGCTATGCCAGGGGTGCATAAGTTTGGGTTTAAATGATATTGATAAAT
GGTATTCAAACGAAAGTGAGGAAATCAAACAAAACTTGAGGTGTATTTGGTTTTGGGCTTTATTCCTTGATGTATC
CACCTCATATGATATAGGTAATCCTCCGTCTATTTCAGATGATCTTTTGGACTTAAGTATATTTACTGCGCAGAAT
TTCCAATCACCGAGTATTGACTTTAGGAGAGTTAAGTTAATGCACGATTTTTTAGATGTTTCCCGATTCACTACTC
GTGAAATTCACAAGAGAGAGATGAACGAAAAATTGACCACTTTTTCATTGAGATTGATTGAATTTATACAATCTAA
CTTTTCACCTATCGAACATTATACAAATTCAGTTTACTACTCTGATATTGATCCCTTTGATATATTGATTTTATCA
AGATCTCTAAGTATAGTTGCTAGTATATACAATATTGAGATGATCATCGCTCAACAAAGCAGAATCATAGATAAGA
ACAGAATGGTTCAGTTCTTGTTGATATCCATATCAGTCTGTGTTAATACAATGGTATTTCATTTTAAAGAGCCTTT
CAACGACCAGGAGAACGTGTTAACTGAAGGGCTAAAACTGTCTATTATTCTAATCAATCCACTTTTAATACGAATA
GTATCGCAAGTGTACAGTTTAGCATTTAATAGGTTAATTTTCAGGGAGAAGGGATTCCTTTTCCTTATTGACCTTG
ACACTGGGAAAAAAATACAATTCATTAAATATGAAGAAGAAAACTTTGATGAACTTTTGACAGGATTCGATGTTAG
GACTGATAAATTTCTGTCATTTTCAGGAACAATAATAAGATTTTACGAAATTATTGATAGCATATTTGCTGTTAAT
GAAAGAAATAAGCGATTGTTAAAAGCAGTTTCCAATTTTTATCAGTTAACTTCAACTTTGGCGTTTGAACGCGTAA
GTAGGGTTTTATTCGATAAAGCGTCCCAAGCAAGAATAGAGACTGAAAAAATTTGGCTGAAAAAGGGCATTAATAT
GGAGCACTTCAGTGATCTCATGATTGAAGATTTTATTAATGATGTTTGGAAAACGTTCAAAGAGATTTCCAAAGAC
CTTTGGTCCATTGACAAAAAGAAATTTTATAAACAATATCATTTCGATTTATAA
